# Supplementary material for: 2,4-Bis(4-chloro­benzo­yl)-1-(4-chloro­phen­yl)-3,5-di-2-thienylcyclo­hexa­nol methanol hemisolvate
Source: Acta Crystallogr Sect E Struct Rep Online. 2008 Apr 2;64(Pt 5):o777. doi: 10.1107/S1600536808008428 (PMC2961125; doi:10.1107/S1600536808008428)
Supplement: Supplementary file 1 [file e-64-0o777-sup1.cif]

##############################################################################
###                                                                        ###
###        Electronic paper (Acta Crystallographica Section E)             ###
###                                                                        ###
##############################################################################
#                                                                            #
# This CIF contains the data in a paper accepted for publication in Acta     #
# Crystallographica Section E. It conforms to the requirements of Notes      #
# for Authors for Section E, and has been peer reviewed under the auspices   #
# of the IUCr Commission on Journals.                                        #
#                                                                            #
# Full details of the Crystallographic Information File format               #
# are given in the paper "The Crystallographic Information File (CIF):       #
# a New Standard Archive File for Crystallography" by S. R. Hall, F. H.      #
# Allen and I. D. Brown [Acta Cryst. (1991), A47, 655-685].                  #
#                                                                            #
# The current version of the core CIF dictionary is obtainable from          #
# ftp://ftp.iucr.org/pub/cif_core.dic. The current version number is 2.4.    #
#                                                                            #
# Software is freely available for graphical display of the structure(s) in  #
# this CIF.  For information consult the CIF home page http://www.iucr.org/  #
# cif/home.html                                                              #
#                                                                            #
# This file may be used for bona fide research purposes within the           #
# scientific community so long as proper attribution is given to the journal # 
# article from which it was obtained.                                        #
#                                                                            #
##############################################################################
                                             
data_I
_audit_creation_method     SHELXL-97
_chemical_name_systematic
;
2,4-Bis(4-chlorobenzoyl)-1-(4-chlorophenyl)-3,5-di-2-thienylcyclohexanol
methanol hemisolvate
;
_chemical_name_common     ?
_chemical_formula_moiety     'C34 H25 Cl3 O3 S2, 0.5(C H4 O)'
_chemical_formula_sum     'C34.5 H27 Cl3 O3.5 S2'
_chemical_formula_iupac     'C34 H25 Cl3 O3 S2, 0.5C H4 O'
_chemical_formula_weight     668.03
_chemical_melting_point     ?
_symmetry_cell_setting     orthorhombic
_symmetry_space_group_name_H-M     'P b c a'
_symmetry_space_group_name_Hall     '-P 2ac 2ab'
loop_
    _symmetry_equiv_pos_as_xyz
    'x, y, z'
    '-x+1/2, -y, z+1/2'
    '-x, y+1/2, -z+1/2'
    'x+1/2, -y+1/2, -z'
    '-x, -y, -z'
    'x-1/2, y, -z-1/2'
    'x, -y-1/2, z-1/2'
    '-x-1/2, y-1/2, z'
_cell_length_a     22.5660(16)
_cell_length_b     12.1356(12)
_cell_length_c     26.030(2)
_cell_angle_alpha     90.00
_cell_angle_beta     90.00
_cell_angle_gamma     90.00
_cell_volume     7128.4(11)
_cell_formula_units_Z     8
_cell_measurement_reflns_used     3877
_cell_measurement_theta_min     2.39
_cell_measurement_theta_max     19.63
_cell_measurement_temperature     298(2)
_exptl_crystal_description     block
_exptl_crystal_colour     colourless
_exptl_crystal_size_max     0.67
_exptl_crystal_size_mid     0.16
_exptl_crystal_size_min     0.13
_exptl_crystal_density_diffrn     1.245
_exptl_crystal_density_meas     ?
_exptl_crystal_density_method     'not measured'
_exptl_crystal_F_000     2760
_exptl_absorpt_coefficient_mu     0.407
_exptl_absorpt_correction_type     multi-scan
_exptl_absorpt_process_details     '(SADABS; Sheldrick, 2003)'
_exptl_absorpt_correction_T_min     0.772
_exptl_absorpt_correction_T_max     0.949
_diffrn_ambient_temperature     298(2)
_diffrn_radiation_type     MoK\a
_diffrn_radiation_wavelength     0.71073
_diffrn_radiation_source     'fine-focus sealed tube'
_diffrn_radiation_monochromator     graphite
_diffrn_measurement_device_type     'Bruker SMART CCD'
_diffrn_measurement_method     '\f and \w'
_diffrn_reflns_number     27584
_diffrn_reflns_av_R_equivalents     0.0959
_diffrn_reflns_av_sigmaI/netI     0.1047
_diffrn_reflns_theta_min     2.06
_diffrn_reflns_theta_max     22.51
_diffrn_reflns_theta_full     22.51
_diffrn_measured_fraction_theta_max     0.965
_diffrn_measured_fraction_theta_full     0.965
_diffrn_reflns_limit_h_min     -24
_diffrn_reflns_limit_h_max     21
_diffrn_reflns_limit_k_min     -13
_diffrn_reflns_limit_k_max     12
_diffrn_reflns_limit_l_min     -28
_diffrn_reflns_limit_l_max     27
_diffrn_standards_number     0
_diffrn_standards_interval_count     .
_diffrn_standards_interval_time     .
_diffrn_standards_decay_%     ?
_refine_special_details
;
Refinement of <i>F</i>^2^ against ALL reflections. The weighted <i>R</i>-factor
<i>wR</i> and goodness of fit <i>S</i> are based on <i>F</i>^2^, conventional
<i>R</i>-factors <i>R</i> are based on <i>F</i>, with <i>F</i> set to zero for
negative <i>F</i>^2^. The threshold expression of <i>F</i>^2^ >
\s(<i>F</i>^2^) is used only for calculating <i>R</i>-factors(gt) <i>etc</i>.
and is not relevant to the choice of reflections for refinement.
<i>R</i>-factors based on <i>F</i>^2^ are statistically about twice as large
as those based on <i>F</i>, and <i>R</i>- factors based on ALL data will be
even larger.
;
_reflns_number_total     4502
_reflns_number_gt     2357
_reflns_threshold_expression     I>2\s(I)
_refine_ls_structure_factor_coef     Fsqd
_refine_ls_matrix_type     full
_refine_ls_R_factor_all     0.1550
_refine_ls_R_factor_gt     0.0801
_refine_ls_wR_factor_gt     0.2047
_refine_ls_wR_factor_ref     0.2897
_refine_ls_goodness_of_fit_ref     1.091
_refine_ls_restrained_S_all     1.116
_refine_ls_number_reflns     4502
_refine_ls_number_parameters     415
_refine_ls_number_restraints     50
_refine_ls_hydrogen_treatment     constr
_refine_ls_weighting_scheme     calc
_refine_ls_weighting_details
         'calc w=1/[\s^2^(Fo^2^)+(0.1474P)^2^+3.8778P] where P=(Fo^2^+2Fc^2^)/3'
_atom_sites_solution_hydrogens     geom
_atom_sites_solution_primary     direct
_atom_sites_solution_secondary     difmap
_refine_ls_shift/su_max     0.004
_refine_ls_shift/su_mean     0.000
_refine_diff_density_max     0.639
_refine_diff_density_min     -0.398
_refine_ls_extinction_method     none
_refine_ls_extinction_coef     ?
loop_
    _atom_type_symbol
    _atom_type_description
    _atom_type_scat_dispersion_real
    _atom_type_scat_dispersion_imag
    _atom_type_scat_source
    'C' 'C' 0.0033 0.0016
                         'International Tables Vol C Tables 4.2.6.8 and 6.1.1.4'
    'H' 'H' 0.0000 0.0000
                         'International Tables Vol C Tables 4.2.6.8 and 6.1.1.4'
    'O' 'O' 0.0106 0.0060
                         'International Tables Vol C Tables 4.2.6.8 and 6.1.1.4'
    'Cl' 'Cl' 0.1484 0.1585
                         'International Tables Vol C Tables 4.2.6.8 and 6.1.1.4'
    'S' 'S' 0.1246 0.1234
                         'International Tables Vol C Tables 4.2.6.8 and 6.1.1.4'
_computing_data_collection     'SMART (Bruker, 2001)'
_computing_cell_refinement     'SAINT (Bruker, 2001)'
_computing_data_reduction     'SAINT (Bruker, 2001)'
_computing_structure_solution     'SHELXS97 (Sheldrick, 2008)'
_computing_structure_refinement     'SHELXL97 (Sheldrick, 2008))'
_computing_molecular_graphics     'SHELXTL (Sheldrick, 2008)'
_computing_publication_material     'SHELXTL (Sheldrick, 2008)'
loop_
    _atom_site_type_symbol
    _atom_site_label
    _atom_site_fract_x
    _atom_site_fract_y
    _atom_site_fract_z
    _atom_site_U_iso_or_equiv
    _atom_site_adp_type
    _atom_site_calc_flag
    _atom_site_refinement_flags
    _atom_site_occupancy
    _atom_site_disorder_assembly
    _atom_site_disorder_group
    Cl Cl1 0.95396(12) 0.3492(3) -0.16180(9) 0.1142(10) Uani d . 1 . .
    Cl Cl2 1.09441(11) 0.3656(2) 0.12369(13) 0.1225(11) Uani d . 1 . .
    Cl Cl3 0.53719(14) 0.0925(3) 0.28831(11) 0.1374(13) Uani d . 1 . .
    O O1 0.8096(2) -0.0250(4) -0.02208(17) 0.0638(13) Uani d . 1 . .
    H H1 0.8436 -0.0488 -0.0231 0.096 Uiso calc R 1 . .
    O O2 0.9156(2) -0.0200(4) 0.0317(2) 0.0713(14) Uani d . 1 . .
    O O3 0.7060(2) -0.1231(5) 0.1052(2) 0.0798(16) Uani d . 1 . .
    O O4 0.769(2) 0.641(7) 0.351(3) 0.26(2) Uani d PDU 0.25 A 1
    H H4 0.7863 0.6794 0.3305 0.395 Uiso calc PR 0.25 A 1
    O O5 0.747(2) 0.302(6) 0.304(3) 0.27(2) Uani d PDU 0.25 B 2
    H H5 0.7735 0.2800 0.2856 0.401 Uiso calc PR 0.25 B 2
    S S1 0.86979(15) -0.0641(3) 0.16254(12) 0.1253(11) Uani d U 1 . .
    S S2 0.62891(9) 0.23441(18) 0.03888(10) 0.0801(7) Uani d . 1 . .
    C C1 0.8106(3) 0.0886(5) -0.0078(2) 0.0512(17) Uani d . 1 . .
    C C2 0.8364(3) 0.1015(5) 0.0474(2) 0.0486(16) Uani d . 1 . .
    H H2 0.8321 0.1784 0.0583 0.058 Uiso calc R 1 . .
    C C3 0.8012(3) 0.0259(6) 0.0853(3) 0.0547(18) Uani d . 1 . .
    H H3 0.8045 -0.0502 0.0731 0.066 Uiso calc R 1 . .
    C C4 0.7355(3) 0.0580(6) 0.0849(2) 0.0506(17) Uani d . 1 . .
    H H4A 0.7308 0.1311 0.1004 0.061 Uiso calc R 1 . .
    C C5 0.7092(3) 0.0585(6) 0.0302(3) 0.0531(17) Uani d . 1 . .
    H H5A 0.7086 -0.0177 0.0177 0.064 Uiso calc R 1 . .
    C C6 0.7465(3) 0.1268(6) -0.0074(3) 0.0565(18) Uani d . 1 . .
    H H6A 0.7301 0.1202 -0.0417 0.068 Uiso calc R 1 . .
    H H6B 0.7449 0.2039 0.0024 0.068 Uiso calc R 1 . .
    C C7 0.8479(3) 0.1562(6) -0.0462(2) 0.0551(18) Uani d . 1 . .
    C C8 0.8786(3) 0.1061(7) -0.0853(3) 0.073(2) Uani d . 1 . .
    H H8 0.8770 0.0298 -0.0884 0.088 Uiso calc R 1 . .
    C C9 0.9118(4) 0.1661(9) -0.1201(3) 0.084(3) Uani d . 1 . .
    H H9 0.9327 0.1301 -0.1459 0.101 Uiso calc R 1 . .
    C C10 0.9137(3) 0.2763(8) -0.1166(3) 0.071(2) Uani d . 1 . .
    C C11 0.8847(4) 0.3293(8) -0.0774(3) 0.080(2) Uani d . 1 . .
    H H11 0.8871 0.4055 -0.0742 0.096 Uiso calc R 1 . .
    C C12 0.8519(4) 0.2680(7) -0.0428(3) 0.069(2) Uani d . 1 . .
    H H12 0.8321 0.3041 -0.0164 0.083 Uiso calc R 1 . .
    C C13 0.9012(3) 0.0708(6) 0.0487(3) 0.0547(18) Uani d . 1 . .
    C C14 0.9471(3) 0.1467(6) 0.0680(3) 0.0529(17) Uani d . 1 . .
    C C15 0.9353(3) 0.2480(6) 0.0891(3) 0.078(2) Uani d . 1 . .
    H H15 0.8962 0.2710 0.0924 0.093 Uiso calc R 1 . .
    C C16 0.9803(4) 0.3164(7) 0.1056(4) 0.090(3) Uani d . 1 . .
    H H16 0.9717 0.3859 0.1187 0.108 Uiso calc R 1 . .
    C C17 1.0372(3) 0.2813(8) 0.1023(3) 0.072(2) Uani d . 1 . .
    C C18 1.0507(4) 0.1813(8) 0.0824(3) 0.079(2) Uani d . 1 . .
    H H18 1.0900 0.1588 0.0802 0.095 Uiso calc R 1 . .
    C C19 1.0067(3) 0.1142(7) 0.0655(3) 0.070(2) Uani d . 1 . .
    H H19 1.0162 0.0454 0.0520 0.084 Uiso calc R 1 . .
    C C20 0.8272(3) 0.0314(6) 0.1381(3) 0.0601(19) Uani d . 1 . .
    C C21 0.8207(3) 0.1219(6) 0.1774(2) 0.0587(18) Uani d U 1 . .
    H H21 0.7972 0.1844 0.1740 0.070 Uiso calc R 1 . .
    C C22 0.8565(5) 0.0956(10) 0.2202(4) 0.112(3) Uani d U 1 . .
    H H22 0.8614 0.1430 0.2479 0.135 Uiso calc R 1 . .
    C C23 0.8815(5) 0.0013(12) 0.2177(4) 0.120(4) Uani d . 1 . .
    H H23 0.9041 -0.0280 0.2442 0.144 Uiso calc R 1 . .
    C C24 0.7011(3) -0.0268(7) 0.1167(3) 0.0565(18) Uani d . 1 . .
    C C25 0.6618(3) 0.0078(7) 0.1602(3) 0.0610(19) Uani d . 1 . .
    C C26 0.6492(4) 0.1131(8) 0.1721(3) 0.083(2) Uani d . 1 . .
    H H26 0.6673 0.1691 0.1534 0.100 Uiso calc R 1 . .
    C C27 0.6109(4) 0.1411(9) 0.2108(4) 0.096(3) Uani d . 1 . .
    H H27 0.6027 0.2146 0.2180 0.115 Uiso calc R 1 . .
    C C28 0.5848(4) 0.0586(10) 0.2387(3) 0.085(3) Uani d . 1 . .
    C C29 0.5948(5) -0.0444(10) 0.2273(4) 0.109(3) Uani d . 1 . .
    H H29 0.5755 -0.0999 0.2454 0.131 Uiso calc R 1 . .
    C C30 0.6346(4) -0.0719(8) 0.1880(3) 0.090(3) Uani d . 1 . .
    H H30 0.6424 -0.1456 0.1809 0.108 Uiso calc R 1 . .
    C C31 0.6455(3) 0.0992(6) 0.0322(3) 0.0537(17) Uani d . 1 . .
    C C32 0.5939(3) 0.0334(6) 0.0320(3) 0.0607(19) Uani d . 1 . .
    H H32 0.5929 -0.0427 0.0280 0.073 Uiso calc R 1 . .
    C C33 0.5433(3) 0.1036(8) 0.0389(3) 0.080(2) Uani d . 1 . .
    H H33 0.5048 0.0766 0.0402 0.095 Uiso calc R 1 . .
    C C34 0.5559(3) 0.2092(8) 0.0432(3) 0.078(2) Uani d . 1 . .
    H H34 0.5274 0.2637 0.0481 0.094 Uiso calc R 1 . .
    C C35 0.756(4) 0.534(7) 0.328(4) 0.26(2) Uani d PDU 0.25 A 1
    H H35A 0.7855 0.5181 0.3027 0.394 Uiso calc PR 0.25 A 1
    H H35B 0.7177 0.5359 0.3126 0.394 Uiso calc PR 0.25 A 1
    H H35C 0.7570 0.4783 0.3544 0.394 Uiso calc PR 0.25 A 1
    C C36 0.752(3) 0.420(7) 0.311(4) 0.26(2) Uani d PDU 0.25 B 2
    H H36A 0.7377 0.4577 0.2814 0.394 Uiso calc PR 0.25 B 2
    H H36B 0.7931 0.4391 0.3168 0.394 Uiso calc PR 0.25 B 2
    H H36C 0.7294 0.4426 0.3408 0.394 Uiso calc PR 0.25 B 2
loop_
    _atom_site_aniso_label
    _atom_site_aniso_U_11
    _atom_site_aniso_U_22
    _atom_site_aniso_U_33
    _atom_site_aniso_U_12
    _atom_site_aniso_U_13
    _atom_site_aniso_U_23
    Cl1 0.1111(19) 0.148(3) 0.0834(16) -0.0190(16) 0.0260(13) 0.0327(16)
    Cl2 0.0846(17) 0.096(2) 0.186(3) -0.0247(14) -0.0361(17) -0.0093(18)
    Cl3 0.131(2) 0.192(3) 0.0885(19) 0.017(2) 0.0507(16) 0.0001(19)
    O1 0.074(3) 0.047(3) 0.071(3) 0.001(2) 0.006(2) -0.013(2)
    O2 0.064(3) 0.053(3) 0.097(4) 0.008(3) 0.006(3) -0.017(3)
    O3 0.085(4) 0.056(4) 0.099(4) -0.012(3) 0.028(3) -0.003(3)
    O4 0.14(3) 0.34(7) 0.31(5) 0.05(4) -0.03(2) 0.05(5)
    O5 0.15(2) 0.34(7) 0.31(5) 0.05(4) -0.02(2) 0.04(5)
    S1 0.145(3) 0.110(2) 0.121(2) 0.0275(19) -0.0365(18) 0.0112(18)
    S2 0.0612(12) 0.0590(14) 0.1201(18) 0.0011(10) -0.0021(11) -0.0019(12)
    C1 0.055(4) 0.043(4) 0.056(4) 0.003(3) 0.007(3) -0.003(3)
    C2 0.048(4) 0.044(4) 0.055(4) -0.001(3) 0.010(3) 0.000(3)
    C3 0.054(4) 0.053(4) 0.057(4) 0.002(3) 0.008(3) -0.001(3)
    C4 0.045(4) 0.049(4) 0.058(4) -0.004(3) 0.003(3) 0.001(3)
    C5 0.049(4) 0.044(4) 0.066(4) -0.006(3) 0.000(3) -0.007(3)
    C6 0.049(4) 0.060(5) 0.060(4) -0.006(3) 0.004(3) 0.000(4)
    C7 0.053(4) 0.065(5) 0.048(4) -0.003(3) 0.004(3) 0.002(4)
    C8 0.084(5) 0.073(6) 0.062(5) 0.009(4) 0.021(4) 0.002(4)
    C9 0.089(6) 0.100(8) 0.063(5) 0.014(5) 0.025(4) 0.002(5)
    C10 0.060(5) 0.090(7) 0.061(5) -0.002(5) 0.008(4) 0.010(5)
    C11 0.084(5) 0.080(6) 0.076(6) -0.011(5) 0.013(5) 0.011(5)
    C12 0.088(5) 0.055(5) 0.063(5) -0.007(4) 0.021(4) 0.001(4)
    C13 0.057(4) 0.047(5) 0.060(4) 0.008(4) 0.009(3) 0.001(4)
    C14 0.046(4) 0.053(5) 0.059(4) -0.002(3) 0.001(3) 0.002(3)
    C15 0.052(4) 0.056(5) 0.125(7) 0.006(4) -0.010(4) -0.018(5)
    C16 0.082(6) 0.054(5) 0.136(8) 0.010(5) -0.018(5) -0.021(5)
    C17 0.053(5) 0.084(7) 0.079(5) -0.009(4) -0.013(4) 0.015(5)
    C18 0.057(5) 0.080(6) 0.101(6) 0.005(5) 0.002(4) -0.007(5)
    C19 0.048(4) 0.078(6) 0.084(6) 0.009(4) 0.006(4) -0.017(4)
    C20 0.060(4) 0.060(5) 0.060(4) -0.006(4) -0.002(3) 0.009(4)
    C21 0.072(4) 0.051(4) 0.053(4) 0.006(3) -0.028(3) -0.013(3)
    C22 0.128(6) 0.113(6) 0.097(5) -0.001(5) -0.023(5) -0.013(5)
    C23 0.118(8) 0.160(12) 0.082(7) -0.006(8) -0.037(6) 0.036(7)
    C24 0.065(5) 0.047(5) 0.057(4) -0.009(4) 0.005(3) -0.003(4)
    C25 0.051(4) 0.073(6) 0.059(4) -0.012(4) 0.001(3) 0.006(4)
    C26 0.091(6) 0.073(7) 0.085(6) 0.006(5) 0.024(5) 0.008(5)
    C27 0.109(7) 0.094(7) 0.085(6) 0.028(6) 0.033(6) 0.005(6)
    C28 0.077(6) 0.126(9) 0.052(5) 0.007(6) 0.010(4) -0.007(6)
    C29 0.156(10) 0.093(8) 0.078(6) -0.028(7) 0.036(7) 0.000(6)
    C30 0.116(7) 0.071(6) 0.082(6) -0.017(5) 0.021(5) 0.005(5)
    C31 0.048(4) 0.052(4) 0.061(4) -0.002(3) 0.000(3) -0.004(3)
    C32 0.033(4) 0.059(5) 0.090(5) -0.011(3) 0.006(3) -0.013(4)
    C33 0.041(4) 0.104(8) 0.094(6) -0.014(4) -0.002(4) -0.008(5)
    C34 0.060(5) 0.077(7) 0.097(6) 0.002(4) -0.002(4) 0.002(5)
    C35 0.15(2) 0.34(7) 0.31(5) 0.06(4) -0.04(2) 0.05(5)
    C36 0.14(2) 0.34(7) 0.31(5) 0.06(4) -0.04(2) 0.05(5)
_geom_special_details
;
All e.s.d.'s (except the e.s.d. in the dihedral angle between two l.s. planes)
are estimated using the full covariance matrix. The cell e.s.d.'s are taken
into account individually in the estimation of e.s.d.'s in distances, angles
and torsion angles; correlations between e.s.d.'s in cell parameters are only
used when they are defined by crystal symmetry. An approximate (isotropic)
treatment of cell e.s.d.'s is used for estimating e.s.d.'s involving l.s.
planes.
;
loop_
    _geom_bond_atom_site_label_1
    _geom_bond_atom_site_label_2
    _geom_bond_site_symmetry_2
    _geom_bond_distance
    _geom_bond_publ_flag
    Cl1 C10 . 1.729(8) ?
    Cl2 C17 . 1.739(8) ?
    Cl3 C28 . 1.730(9) ?
    O1 C1 . 1.428(7) ?
    O1 H1 . 0.820 ?
    O2 C13 . 1.230(8) ?
    O3 C24 . 1.211(8) ?
    O4 C35 . 1.45(2) ?
    O4 H4 . 0.820 ?
    O5 C36 . 1.45(2) ?
    O5 H5 . 0.820 ?
    S1 C20 . 1.633(8) ?
    S1 C23 . 1.661(12) ?
    S2 C34 . 1.681(8) ?
    S2 C31 . 1.692(7) ?
    C1 C6 . 1.519(9) ?
    C1 C7 . 1.543(9) ?
    C1 C2 . 1.560(9) ?
    C2 C13 . 1.509(9) ?
    C2 C3 . 1.564(9) ?
    C2 H2 . 0.980 ?
    C3 C20 . 1.497(10) ?
    C3 C4 . 1.533(9) ?
    C3 H3 . 0.980 ?
    C4 C24 . 1.531(9) ?
    C4 C5 . 1.544(9) ?
    C4 H4A . 0.980 ?
    C5 C31 . 1.520(9) ?
    C5 C6 . 1.535(9) ?
    C5 H5A . 0.980 ?
    C6 H6A . 0.970 ?
    C6 H6B . 0.970 ?
    C7 C12 . 1.363(10) ?
    C7 C8 . 1.372(10) ?
    C8 C9 . 1.383(11) ?
    C8 H8 . 0.930 ?
    C9 C10 . 1.341(12) ?
    C9 H9 . 0.930 ?
    C10 C11 . 1.372(11) ?
    C11 C12 . 1.383(10) ?
    C11 H11 . 0.930 ?
    C12 H12 . 0.930 ?
    C13 C14 . 1.475(10) ?
    C14 C15 . 1.374(10) ?
    C14 C19 . 1.402(9) ?
    C15 C16 . 1.380(11) ?
    C15 H15 . 0.930 ?
    C16 C17 . 1.355(11) ?
    C16 H16 . 0.930 ?
    C17 C18 . 1.354(11) ?
    C18 C19 . 1.358(11) ?
    C18 H18 . 0.930 ?
    C19 H19 . 0.930 ?
    C20 C21 . 1.508(10) ?
    C21 C22 . 1.411(13) ?
    C21 H21 . 0.930 ?
    C22 C23 . 1.279(15) ?
    C22 H22 . 0.930 ?
    C23 H23 . 0.930 ?
    C24 C25 . 1.498(10) ?
    C25 C26 . 1.346(11) ?
    C25 C30 . 1.355(11) ?
    C26 C27 . 1.371(11) ?
    C26 H26 . 0.930 ?
    C27 C28 . 1.369(13) ?
    C27 H27 . 0.930 ?
    C28 C29 . 1.304(13) ?
    C29 C30 . 1.400(13) ?
    C29 H29 . 0.930 ?
    C30 H30 . 0.930 ?
    C31 C32 . 1.411(9) ?
    C32 C33 . 1.436(11) ?
    C32 H32 . 0.930 ?
    C33 C34 . 1.317(11) ?
    C33 H33 . 0.930 ?
    C34 H34 . 0.930 ?
    C35 H35A . 0.960 ?
    C35 H35B . 0.960 ?
    C35 H35C . 0.960 ?
    C36 H36A . 0.960 ?
    C36 H36B . 0.960 ?
    C36 H36C . 0.960 ?
loop_
    _geom_angle_atom_site_label_1
    _geom_angle_atom_site_label_2
    _geom_angle_atom_site_label_3
    _geom_angle_site_symmetry_1
    _geom_angle_site_symmetry_3
    _geom_angle
    _geom_angle_publ_flag
    C1 O1 H1 . . 109.5 ?
    C35 O4 H4 . . 109.5 ?
    C36 O5 H5 . . 109.5 ?
    C20 S1 C23 . . 95.2(5) ?
    C34 S2 C31 . . 92.7(4) ?
    O1 C1 C6 . . 106.3(5) ?
    O1 C1 C7 . . 110.7(5) ?
    C6 C1 C7 . . 111.2(5) ?
    O1 C1 C2 . . 110.0(5) ?
    C6 C1 C2 . . 108.6(5) ?
    C7 C1 C2 . . 109.9(5) ?
    C13 C2 C1 . . 110.9(5) ?
    C13 C2 C3 . . 109.5(5) ?
    C1 C2 C3 . . 109.4(5) ?
    C13 C2 H2 . . 109.0 ?
    C1 C2 H2 . . 109.0 ?
    C3 C2 H2 . . 109.0 ?
    C20 C3 C4 . . 111.9(5) ?
    C20 C3 C2 . . 110.8(5) ?
    C4 C3 C2 . . 109.8(5) ?
    C20 C3 H3 . . 108.1 ?
    C4 C3 H3 . . 108.1 ?
    C2 C3 H3 . . 108.1 ?
    C24 C4 C3 . . 108.4(6) ?
    C24 C4 C5 . . 107.8(5) ?
    C3 C4 C5 . . 112.3(5) ?
    C24 C4 H4A . . 109.4 ?
    C3 C4 H4A . . 109.4 ?
    C5 C4 H4A . . 109.4 ?
    C31 C5 C6 . . 111.5(6) ?
    C31 C5 C4 . . 109.5(5) ?
    C6 C5 C4 . . 112.3(5) ?
    C31 C5 H5A . . 107.8 ?
    C6 C5 H5A . . 107.8 ?
    C4 C5 H5A . . 107.8 ?
    C1 C6 C5 . . 111.3(6) ?
    C1 C6 H6A . . 109.4 ?
    C5 C6 H6A . . 109.4 ?
    C1 C6 H6B . . 109.4 ?
    C5 C6 H6B . . 109.4 ?
    H6A C6 H6B . . 108.0 ?
    C12 C7 C8 . . 117.2(7) ?
    C12 C7 C1 . . 121.5(6) ?
    C8 C7 C1 . . 121.3(7) ?
    C7 C8 C9 . . 121.7(8) ?
    C7 C8 H8 . . 119.2 ?
    C9 C8 H8 . . 119.2 ?
    C10 C9 C8 . . 119.9(8) ?
    C10 C9 H9 . . 120.0 ?
    C8 C9 H9 . . 120.0 ?
    C9 C10 C11 . . 120.1(7) ?
    C9 C10 Cl1 . . 118.8(7) ?
    C11 C10 Cl1 . . 121.1(7) ?
    C10 C11 C12 . . 119.2(8) ?
    C10 C11 H11 . . 120.4 ?
    C12 C11 H11 . . 120.4 ?
    C7 C12 C11 . . 121.9(7) ?
    C7 C12 H12 . . 119.1 ?
    C11 C12 H12 . . 119.1 ?
    O2 C13 C14 . . 119.8(6) ?
    O2 C13 C2 . . 117.9(6) ?
    C14 C13 C2 . . 122.2(6) ?
    C15 C14 C19 . . 117.2(7) ?
    C15 C14 C13 . . 124.0(6) ?
    C19 C14 C13 . . 118.8(7) ?
    C14 C15 C16 . . 121.3(7) ?
    C14 C15 H15 . . 119.4 ?
    C16 C15 H15 . . 119.4 ?
    C17 C16 C15 . . 119.2(8) ?
    C17 C16 H16 . . 120.4 ?
    C15 C16 H16 . . 120.4 ?
    C18 C17 C16 . . 121.3(7) ?
    C18 C17 Cl2 . . 118.8(6) ?
    C16 C17 Cl2 . . 119.9(7) ?
    C17 C18 C19 . . 119.8(7) ?
    C17 C18 H18 . . 120.1 ?
    C19 C18 H18 . . 120.1 ?
    C18 C19 C14 . . 121.2(8) ?
    C18 C19 H19 . . 119.4 ?
    C14 C19 H19 . . 119.4 ?
    C3 C20 C21 . . 128.1(6) ?
    C3 C20 S1 . . 123.8(6) ?
    C21 C20 S1 . . 108.1(5) ?
    C22 C21 C20 . . 108.3(7) ?
    C22 C21 H21 . . 125.8 ?
    C20 C21 H21 . . 125.8 ?
    C23 C22 C21 . . 114.5(10) ?
    C23 C22 H22 . . 122.7 ?
    C21 C22 H22 . . 122.7 ?
    C22 C23 S1 . . 113.7(8) ?
    C22 C23 H23 . . 123.2 ?
    S1 C23 H23 . . 123.2 ?
    O3 C24 C25 . . 120.6(6) ?
    O3 C24 C4 . . 118.0(6) ?
    C25 C24 C4 . . 121.3(7) ?
    C26 C25 C30 . . 117.3(8) ?
    C26 C25 C24 . . 124.5(7) ?
    C30 C25 C24 . . 118.2(8) ?
    C25 C26 C27 . . 122.6(8) ?
    C25 C26 H26 . . 118.7 ?
    C27 C26 H26 . . 118.7 ?
    C28 C27 C26 . . 118.6(9) ?
    C28 C27 H27 . . 120.7 ?
    C26 C27 H27 . . 120.7 ?
    C29 C28 C27 . . 120.4(8) ?
    C29 C28 Cl3 . . 120.4(9) ?
    C27 C28 Cl3 . . 119.2(9) ?
    C28 C29 C30 . . 120.4(9) ?
    C28 C29 H29 . . 119.8 ?
    C30 C29 H29 . . 119.8 ?
    C25 C30 C29 . . 120.7(9) ?
    C25 C30 H30 . . 119.6 ?
    C29 C30 H30 . . 119.6 ?
    C32 C31 C5 . . 126.6(6) ?
    C32 C31 S2 . . 111.5(5) ?
    C5 C31 S2 . . 121.8(5) ?
    C31 C32 C33 . . 108.7(7) ?
    C31 C32 H32 . . 125.7 ?
    C33 C32 H32 . . 125.7 ?
    C34 C33 C32 . . 114.7(7) ?
    C34 C33 H33 . . 122.7 ?
    C32 C33 H33 . . 122.7 ?
    C33 C34 S2 . . 112.4(6) ?
    C33 C34 H34 . . 123.8 ?
    S2 C34 H34 . . 123.8 ?
    O4 C35 H35A . . 109.5 ?
    O4 C35 H35B . . 109.5 ?
    H35A C35 H35B . . 109.5 ?
    O4 C35 H35C . . 109.5 ?
    H35A C35 H35C . . 109.5 ?
    H35B C35 H35C . . 109.5 ?
    O5 C36 H36A . . 109.5 ?
    O5 C36 H36B . . 109.5 ?
    H36A C36 H36B . . 109.5 ?
    O5 C36 H36C . . 109.5 ?
    H36A C36 H36C . . 109.5 ?
    H36B C36 H36C . . 109.5 ?
loop_
    _geom_hbond_atom_site_label_D
    _geom_hbond_atom_site_label_H
    _geom_hbond_atom_site_label_A
    _geom_hbond_site_symmetry_A
    _geom_hbond_distance_DH
    _geom_hbond_distance_HA
    _geom_hbond_distance_DA
    _geom_hbond_angle_DHA
    O1 H1 O2 . 0.82 2.19 2.772(7) 128.1
data_global
_journal_date_recd_electronic     2008-02-01
_journal_date_accepted     2008-03-28
_journal_name_full     'Acta Crystallographica, Section E'
_journal_year     2008
_journal_volume     64
_journal_issue      5
_journal_page_first     o777
_journal_page_last     o777
_journal_paper_category     QO
_journal_coeditor_code     BI2281
_publ_contact_author_name     'Xian-Qiang Huang'
_publ_contact_author_address
;
College of Chemistry and Chemical Engineering
Liaocheng University
Shandong 252059
People's Republic of China
;
_publ_contact_author_email     hxqqxh2008@163.com
_publ_contact_author_fax     '86 635 8239121'
_publ_contact_author_phone     '86 635 8230682'
_publ_section_title
;
2,4-Bis(4-chlorobenzoyl)-1-(4-chlorophenyl)-3,5-di-2-thienylcyclohexanol
methanol hemisolvate
;
loop_
    _publ_author_name
    _publ_author_address
    'Xiao-Fang Wang'
;
College of Life Sciences and Chemistry,
Tianshui Normal University
Tianshui 741000
People's Republic of China
;
    'Xian-Qiang Huang'
;
College of Chemistry and Chemical Engineering
Liaocheng University
Shandong 252059
People's Republic of China
;
