# Supplementary material for: 2,4-Bis(4-chloro­benzo­yl)-1-(4-chloro­phen­yl)-3,5-di-2-thienylcyclo­hexa­nol methanol hemisolvate
Source: Acta Crystallogr Sect E Struct Rep Online. 2008 Apr 2;64(Pt 5):o777. doi: 10.1107/S1600536808008428 (PMC2961125; doi:10.1107/S1600536808008428)
Supplement: Supplementary file 2 [file e-64-0o777-Isup2.hkl]

# 
# h,k,l, Fc-squared, Fo-squared, sigma(Fo-squared) and status flag 
# 
data_I
_shelx_title ' 051113a in Pbca' 
_shelx_refln_list_code          4 
_shelx_F_calc_maximum      501.10 
_exptl_crystal_F_000      2760.00 
_reflns_d_resolution_high  0.9283 
 
loop_ 
 _symmetry_equiv_pos_as_xyz 
 'x, y, z' 
 '-x+1/2, -y, z+1/2' 
 '-x, y+1/2, -z+1/2' 
 'x+1/2, -y+1/2, -z' 
 '-x, -y, -z' 
 'x-1/2, y, -z-1/2' 
 'x, -y-1/2, z-1/2' 
 '-x-1/2, y-1/2, z' 
 
_cell_length_a    22.5660 
_cell_length_b    12.1356 
_cell_length_c    26.0301 
_cell_angle_alpha  90.000 
_cell_angle_beta   90.000 
_cell_angle_gamma  90.000 
 
_shelx_F_squared_multiplier     1.000 
 
loop_ 
 _refln_index_h 
 _refln_index_k 
 _refln_index_l 
 _refln_F_squared_calc 
 _refln_F_squared_meas 
 _refln_F_squared_sigma 
 _refln_observed_status 
  14   0   0     2749.43     3881.51    389.82 o 
  16   0   0      339.89      418.00     73.68 o 
  18   0   0     2233.88     2108.53    270.63 o 
  20   0   0     3323.92     2172.62    393.44 o 
  22   0   0     1572.82     2258.26    436.10 o 
  24   0   0     1059.24     1191.89    277.02 o 
   2   1   0      284.80      360.84     43.00 o 
   4   1   0    12991.49    11106.13    835.35 o 
  10   1   0    19625.12    20212.39   1389.49 o 
  14   1   0      172.92       98.51     34.11 o 
  16   1   0       70.77       57.46     36.32 o 
  18   1   0       89.17      114.69     48.79 o 
  20   1   0     1463.13     2007.59    227.21 o 
  22   1   0      112.41       91.86    123.30 o 
  24   1   0      230.87      431.78    143.85 o 
   0   2   0    66969.45    66736.74  11304.64 o 
   2   2   0    76407.73    67972.84   5663.36 o 
   4   2   0     2909.14     3697.76    311.48 o 
   6   2   0     2340.81     2698.57    207.16 o 
   8   2   0     3388.82     4043.08    309.08 o 
  10   2   0    27006.91    29793.16   2241.10 o 
  12   2   0     3863.72     3631.89    280.10 o 
  14   2   0      293.22      322.72     67.07 o 
  16   2   0     1107.82     1222.24    128.10 o 
  18   2   0      635.76      741.83     96.83 o 
  20   2   0      379.88      238.88    137.58 o 
  22   2   0       23.34        0.86     60.85 o 
  24   2   0        5.38      -77.16     77.16 o 
   4   3   0    28464.63    31409.77   2134.97 o 
   6   3   0     1599.37     1721.57    151.92 o 
   8   3   0     1578.38     1891.81    149.42 o 
  10   3   0        7.97      -10.01     26.32 o 
  14   3   0    13093.02    11899.63    900.90 o 
  16   3   0      760.24      899.61    126.51 o 
  18   3   0     1127.96     1146.14    167.73 o 
  20   3   0      429.76      312.54    133.91 o 
  22   3   0      320.61      167.50     73.03 o 
   0   4   0    34471.07    36467.84   4275.24 o 
   2   4   0     6480.46     4743.38    400.00 o 
   4   4   0     6138.53     4509.97    312.26 o 
   8   4   0      239.48      101.48     45.83 o 
  10   4   0     3728.45     4043.70    347.14 o 
  12   4   0       45.67       30.51     53.98 o 
  14   4   0     1877.20     2072.03    211.33 o 
  16   4   0     1934.54     2184.12    237.98 o 
  18   4   0      561.58      467.32     99.20 o 
  20   4   0     2554.17     2923.19    402.49 o 
  22   4   0      142.02      197.04     81.52 o 
   2   5   0    13906.96    12488.45   1042.48 o 
   4   5   0       33.59       38.16     30.45 o 
   6   5   0     2089.91     2305.40    182.24 o 
   8   5   0     5990.41     5209.50    397.43 o 
  10   5   0     8012.98     5931.14    505.54 o 
  12   5   0     2031.39     2044.55    195.88 o 
  14   5   0     3216.26     2780.13    247.93 o 
  16   5   0       23.46      -62.11     62.11 o 
  18   5   0      287.78      397.59    129.36 o 
  22   5   0      512.47      742.90    289.57 o 
   0   6   0     5235.20     4502.29    541.11 o 
   2   6   0      526.90      653.40     86.44 o 
   4   6   0     4776.74     4002.71    341.84 o 
   6   6   0     2292.00     2027.43    189.40 o 
   8   6   0     8042.60     6335.61    482.87 o 
  10   6   0     2899.75     2424.66    216.45 o 
  12   6   0     1672.09     1634.35    164.64 o 
  14   6   0     2061.77     1865.07    188.68 o 
  16   6   0      773.14      968.09    242.53 o 
  18   6   0      739.52      634.37    162.75 o 
   2   7   0       20.54      -39.13     39.13 o 
   4   7   0     1333.01     1642.39    239.74 o 
   6   7   0      564.68      597.85     94.96 o 
   8   7   0     2776.93     2428.45    217.58 o 
  10   7   0     4127.20     3695.59    326.06 o 
  12   7   0        4.24      -46.96     46.96 o 
  14   7   0        9.67       26.81     69.97 o 
  16   7   0      156.82      189.16     85.03 o 
  18   7   0       21.55       47.27     81.45 o 
  20   7   0       84.20       81.24     94.28 o 
   0   8   0     6828.94     6325.97    763.86 o 
   2   8   0      170.35      171.25     56.46 o 
   4   8   0     1179.53      950.00    137.89 o 
   6   8   0       28.09      -49.83     50.42 o 
   8   8   0      462.91      688.79    117.21 o 
  10   8   0       29.80      -59.78     59.78 o 
  12   8   0      328.62      416.34     88.12 o 
  14   8   0       37.20      -63.95     77.47 o 
  16   8   0      120.77      176.10     91.39 o 
  18   8   0       19.68      -26.12    102.62 o 
   2   9   0     1025.97     1090.77    153.91 o 
   4   9   0       54.22       13.64     80.94 o 
   6   9   0     5951.00     6385.25    708.57 o 
   8   9   0     2238.37     2183.97    255.26 o 
  10   9   0       28.26       66.20     98.90 o 
  12   9   0     2431.52     2903.51    393.42 o 
  14   9   0     1235.28     2039.45    464.34 o 
  16   9   0       17.64       11.02     90.80 o 
   0  10   0     1258.36     1245.85    312.78 o 
   2  10   0        1.64      -78.19     86.48 o 
   4  10   0      598.29     1041.01    426.68 o 
   6  10   0     2520.74     3013.98    417.18 o 
   8  10   0      466.40      329.26    143.18 o 
  10  10   0      181.35      -32.65    118.16 o 
  12  10   0      356.64      459.40    145.40 o 
  14  10   0        0.84     -112.16    112.16 o 
   2  11   0       83.86      126.97    109.69 o 
   4  11   0     2985.69     3386.90    524.01 o 
   6  11   0        2.82       10.93    124.51 o 
   8  11   0       63.58       34.93    109.39 o 
  10  11   0      521.35      760.39    504.65 o 
  12  11   0       64.08     -124.23    124.23 o 
   0  12   0       87.24      182.28    175.69 o 
   2  12   0      170.80       92.17    222.90 o 
   4  12   0      475.78      440.50    231.21 o 
   6  12   0      247.04      239.35    165.17 o 
   8  12   0      122.45       82.88    139.91 o 
   2  13   0       85.35      -74.94    117.94 o 
   1   1   1     1783.19     1261.15    110.81 o 
   2   1   1       37.15       52.74     11.67 o 
   3   1   1     7008.92     7536.51    482.31 o 
   4   1   1      934.92      804.51     55.73 o 
   6   1   1    15018.83    12736.10    764.46 o 
   7   1   1     3771.37     3414.55    185.26 o 
   8   1   1       30.33       39.62     13.97 o 
   9   1   1     4915.34     6301.75    322.90 o 
  11   1   1     8303.07    10176.54    520.42 o 
  12   1   1       82.23      100.19     20.19 o 
  13   1   1      644.15      903.66     54.86 o 
  14   1   1     1148.34     1308.76     73.39 o 
  15   1   1     1261.66     1097.17     77.17 o 
  17   1   1     1205.65     1715.30    106.83 o 
  18   1   1      190.01      195.63     40.59 o 
  19   1   1      361.69      364.32     55.42 o 
  20   1   1       10.16       13.39     38.86 o 
  21   1   1       61.79      -17.22     50.85 o 
  22   1   1        8.87      -25.03     47.98 o 
  23   1   1        1.93       -9.49     49.50 o 
  24   1   1      168.21      208.07     68.97 o 
   0   2   1    42584.96    49663.39   5945.97 o 
   1   2   1    65099.60    63920.18   4791.42 o 
   2   2   1    15736.86    12458.58    741.40 o 
   3   2   1     2120.30     3259.20    184.76 o 
   4   2   1    13154.59     9906.83    629.73 o 
   5   2   1     3264.29     4257.86    256.12 o 
   6   2   1     7846.70     9842.68    555.58 o 
   7   2   1     7537.52     6034.67    342.10 o 
   8   2   1    10113.73    11190.91    631.72 o 
   9   2   1      297.37      263.02     33.14 o 
  10   2   1    18145.39    16048.48    904.70 o 
  11   2   1     6893.29     7537.54    427.72 o 
  12   2   1     1546.84     1480.43     89.77 o 
  13   2   1     3078.87     2790.77    163.10 o 
  14   2   1     2094.63     1683.78    101.98 o 
  15   2   1        2.04      -18.19     22.80 o 
  16   2   1       17.15      -24.11     24.11 o 
  17   2   1      673.37      700.93     63.28 o 
  18   2   1      907.02     1052.63     91.58 o 
  19   2   1     1121.18     1319.96    127.06 o 
  20   2   1       61.53       52.59     42.58 o 
  21   2   1       10.54      -39.36     39.36 o 
  22   2   1       81.61       74.55     46.49 o 
  23   2   1       55.51       68.61     52.03 o 
  24   2   1        6.12      -51.68     54.70 o 
   1   3   1    27392.91    23731.58   1783.42 o 
   2   3   1      333.16      507.78     53.36 o 
   4   3   1     3590.86     2881.04    164.99 o 
   5   3   1     2130.82     1964.57    114.36 o 
   6   3   1     4495.33     3714.70    239.92 o 
   7   3   1      663.63      565.75     50.09 o 
   8   3   1       26.88      -16.64     16.64 o 
   9   3   1     2119.19     1597.97     90.44 o 
  10   3   1     2565.67     2584.32    142.82 o 
  11   3   1      147.32      165.88     26.08 o 
  12   3   1       25.72       27.19     21.73 o 
  13   3   1     3435.90     3015.33    175.91 o 
  14   3   1      394.13      562.29     64.55 o 
  15   3   1        0.77      -27.84     27.84 o 
  16   3   1      505.34      497.17     58.46 o 
  17   3   1      180.55      194.34     51.11 o 
  18   3   1      673.11      813.02    137.43 o 
  19   3   1      800.25      976.86     91.81 o 
  20   3   1      196.04      231.59     59.49 o 
  21   3   1       15.47       92.48     51.65 o 
  22   3   1       10.03        2.60     47.54 o 
  23   3   1       11.88      -45.09     45.09 o 
   1   4   1     1572.47     2324.35    165.03 o 
   2   4   1       21.88      -12.09     25.46 o 
   3   4   1     1701.05     1358.60    110.76 o 
   4   4   1    12085.45    10557.48    630.54 o 
   5   4   1     1128.85      941.40     60.01 o 
   6   4   1      726.86      558.03     52.02 o 
   7   4   1      552.00      694.40     59.65 o 
   8   4   1      959.21     1024.08     70.83 o 
   9   4   1      221.10      148.55     30.95 o 
  10   4   1      226.99      271.81     46.94 o 
  11   4   1        7.00      -26.81     26.81 o 
  12   4   1     4039.59     3483.77    215.10 o 
  13   4   1     1021.12     1180.65     88.58 o 
  14   4   1      397.33      418.13     53.27 o 
  15   4   1      119.26       51.21     39.03 o 
  16   4   1     1789.30     2011.01    146.19 o 
  17   4   1      800.42      937.05     95.21 o 
  18   4   1       78.92       -1.72     48.29 o 
  19   4   1       41.50      -45.07     45.07 o 
  20   4   1        5.91      -46.57     46.57 o 
  21   4   1       66.80       99.57     56.94 o 
  22   4   1        5.62       61.89     56.66 o 
  23   4   1       23.25      -40.66     56.42 o 
   1   5   1     3358.82     4084.41    285.83 o 
   2   5   1       33.94       37.28     34.32 o 
   3   5   1        0.58       50.19     27.44 o 
   5   5   1      134.64      174.89     27.53 o 
   6   5   1     1780.54     1204.07     71.45 o 
   7   5   1     9736.43     8613.05    460.76 o 
   9   5   1      180.58      210.69     32.42 o 
  10   5   1     2387.11     2347.72    147.70 o 
  11   5   1      107.32       42.89     31.76 o 
  12   5   1      109.87       24.95     41.31 o 
  13   5   1      473.97      542.51     62.25 o 
  14   5   1      168.22      199.94     44.92 o 
  15   5   1       10.88      -35.92     35.92 o 
  16   5   1       21.89      -38.89     38.89 o 
  17   5   1      845.24      916.48     97.47 o 
  18   5   1       64.31       -7.58     49.64 o 
  19   5   1        0.05      -48.63     48.63 o 
  20   5   1       18.91      -50.98     50.98 o 
  21   5   1      213.35      276.19     68.34 o 
  22   5   1       18.38      -38.80     56.69 o 
   0   6   1      794.33      820.89     96.55 o 
   1   6   1     2714.14     2383.44    158.94 o 
   2   6   1     1730.60     1605.26    111.60 o 
   3   6   1     3022.04     2455.10    163.37 o 
   4   6   1        1.42      -27.62     27.62 o 
   5   6   1     1186.09     1502.67     97.81 o 
   6   6   1     2356.69     2449.56    144.04 o 
   7   6   1      230.44      148.44     33.18 o 
   8   6   1      360.71      194.72     46.69 o 
   9   6   1      214.16      143.95     31.53 o 
  10   6   1     2215.40     2202.28    146.59 o 
  11   6   1     1201.24     1485.89    117.59 o 
  12   6   1     1350.11     1718.61    133.57 o 
  13   6   1     1909.76     2273.62    164.84 o 
  14   6   1       87.54       38.66     41.90 o 
  15   6   1       31.66        0.00     43.37 o 
  17   6   1        0.13      -34.11     50.47 o 
  18   6   1       65.86      -25.34     52.79 o 
  19   6   1      411.82      420.67     75.41 o 
  20   6   1        2.45      -26.47     56.07 o 
  21   6   1        8.76      -32.86     57.51 o 
   2   7   1      278.46      347.01     49.09 o 
   3   7   1       29.74      -41.02     41.04 o 
   4   7   1     3826.96     3516.64    230.12 o 
   5   7   1      132.77       57.52     31.59 o 
   6   7   1     1126.91     1416.75    123.97 o 
   7   7   1       98.65      126.48     38.07 o 
   8   7   1       84.41      126.78     38.84 o 
   9   7   1      513.60      449.64     59.55 o 
  10   7   1        3.30       -8.62     39.58 o 
  11   7   1     1485.53     1652.07    163.91 o 
  13   7   1      258.75      223.46     52.38 o 
  14   7   1       27.10      -42.26     42.26 o 
  15   7   1      863.89      969.10     96.83 o 
  16   7   1      242.47      331.22     66.70 o 
  17   7   1        9.01      -51.22     51.22 o 
  18   7   1        1.39      -51.56     51.56 o 
  19   7   1      151.69       19.67     59.49 o 
  20   7   1       87.26      -23.21     62.80 o 
   0   8   1      327.21      294.40    111.04 o 
   1   8   1     2203.56     2327.69    180.45 o 
   2   8   1       71.65      114.65     42.34 o 
   3   8   1      583.67      687.23     78.69 o 
   4   8   1      536.88      653.19     77.05 o 
   5   8   1       93.25       43.96     39.04 o 
   6   8   1      172.43      256.38     55.11 o 
   7   8   1      534.89      516.17     96.61 o 
   8   8   1      243.19      138.67     62.25 o 
   9   8   1      186.97      195.03     77.80 o 
  10   8   1      374.98      262.94     81.01 o 
  11   8   1      414.40      416.98     70.79 o 
  12   8   1      221.36      181.14     55.34 o 
  13   8   1      737.40      823.03    100.95 o 
  14   8   1      104.13       -1.55     49.11 o 
  15   8   1      609.51      704.65    151.90 o 
  16   8   1      140.78       85.16     60.73 o 
  17   8   1      480.41      504.69     82.01 o 
  18   8   1       48.62       -5.60     62.05 o 
  19   8   1        4.46      -55.79     55.79 o 
   1   9   1     1347.73     1629.94    144.38 o 
   2   9   1       86.31      112.60     49.12 o 
   3   9   1      832.90      814.67     95.38 o 
   4   9   1      102.40       60.99     55.51 o 
   5   9   1     1470.03     1855.44    245.86 o 
   6   9   1      103.32      118.36     57.76 o 
   7   9   1      477.04      449.46     97.52 o 
   8   9   1      443.97      325.66     76.21 o 
   9   9   1      323.55      346.27     78.45 o 
  10   9   1      523.79      541.41     91.38 o 
  11   9   1     1129.46     1409.93    147.40 o 
  12   9   1        9.66       44.96     67.30 o 
  13   9   1       23.58      -12.32     60.15 o 
  14   9   1      569.48      749.92    151.85 o 
  15   9   1      100.14       53.82     69.89 o 
  16   9   1       23.78       13.15     62.59 o 
  17   9   1      171.49       60.05     64.92 o 
   0  10   1      251.39      277.67     89.29 o 
   1  10   1       24.35        0.83     51.04 o 
   2  10   1       67.97       45.02     60.01 o 
   3  10   1     1395.40     1707.81    169.28 o 
   4  10   1      563.13      688.61    107.58 o 
   5  10   1       82.12       12.53     56.59 o 
   6  10   1     1118.22     1425.63    155.38 o 
   7  10   1      416.22      398.69     84.89 o 
   8  10   1      135.28       49.66     66.74 o 
   9  10   1     2485.75     2747.98    243.40 o 
  10  10   1      267.73      194.69     78.09 o 
  11  10   1        0.82      -57.36     57.36 o 
  12  10   1       19.57      -68.89     73.05 o 
  13  10   1       14.55      -75.78     75.78 o 
  14  10   1       17.44       33.79     78.91 o 
  15  10   1      411.04      563.82    113.06 o 
   1  11   1      937.64     1290.66    166.61 o 
   2  11   1      118.35       73.04     74.97 o 
   3  11   1      875.36      813.12    132.26 o 
   4  11   1      160.68      174.12     94.56 o 
   6  11   1       96.45       29.12     94.02 o 
   7  11   1      149.04       61.58     92.80 o 
   8  11   1      156.69       58.93     85.96 o 
   9  11   1      292.60      468.61    113.61 o 
  10  11   1      106.48      -45.40     82.38 o 
  11  11   1       23.45      -82.59     82.59 o 
  12  11   1       29.56      -35.44     82.93 o 
  13  11   1        0.15      -68.60     80.30 o 
   0  12   1       17.58      -69.05     98.19 o 
   1  12   1      295.53      390.73    100.58 o 
   2  12   1       24.88      -62.76     69.04 o 
   3  12   1       85.34       51.26     83.03 o 
   4  12   1      157.90       60.89    112.82 o 
   5  12   1      404.06      462.35    185.03 o 
   6  12   1      166.28      146.97    103.25 o 
   7  12   1      162.52       94.02    100.79 o 
   8  12   1        6.07      -65.91     87.97 o 
   9  12   1       43.36       61.60     89.11 o 
   1  13   1       26.73       18.04     84.82 o 
   2  13   1        1.61      -77.31     77.31 o 
   5   0   2   110538.30   156190.63  11807.40 o 
  10   0   2     3109.89     3555.10    274.03 o 
  13   0   2     7650.23     6239.75    434.05 o 
  14   0   2     1314.30     1728.95    126.26 o 
  15   0   2      119.99       43.19     27.57 o 
  16   0   2     1632.59     1627.07    124.95 o 
  17   0   2     2970.70     2755.79    245.82 o 
  18   0   2      257.80      238.36     54.92 o 
  19   0   2     1813.58     1624.82    175.95 o 
  20   0   2     1145.57     1640.48    191.41 o 
  21   0   2      204.32      249.80     98.52 o 
  22   0   2       68.02       41.52     75.94 o 
  23   0   2      125.81      182.77     86.59 o 
  24   0   2       40.09       59.85     90.35 o 
   4   1   2     1393.82     2034.08    132.94 o 
   5   1   2    27502.75    34384.96   1936.85 o 
   7   1   2    12649.15    14553.01    821.43 o 
  10   1   2     3613.97     2664.98    140.12 o 
  11   1   2     7638.02     6815.50    369.56 o 
  12   1   2     1323.41     1140.49     72.93 o 
  13   1   2       11.45      -16.53     16.53 o 
  14   1   2     3007.01     3083.05    148.46 o 
  16   1   2        2.35      -22.76     22.76 o 
  17   1   2       59.80       19.46     27.16 o 
  18   1   2      584.93      573.06     65.00 o 
  19   1   2      472.98      439.72     55.01 o 
  20   1   2      486.82      737.40     78.33 o 
  21   1   2        3.96        1.68     41.72 o 
  22   1   2       92.27       20.23     44.06 o 
  23   1   2       55.95      110.10     56.20 o 
  24   1   2      348.36      563.24     94.89 o 
   1   2   2    77357.38    79799.00   6740.70 o 
   2   2   2    17866.78    19414.65   1339.43 o 
   3   2   2     7813.31     6448.52    386.92 o 
   4   2   2    30919.77    30575.73   1720.96 o 
   5   2   2     2797.48     1997.65    122.91 o 
   6   2   2      974.50     1207.94     81.23 o 
   7   2   2       76.50       76.74     15.81 o 
   8   2   2    18692.48    16740.74   1004.90 o 
   9   2   2     2114.74     2405.74    148.34 o 
  10   2   2    21307.00    19893.12   1193.94 o 
  11   2   2        6.25       -4.76     14.05 o 
  12   2   2     4074.00     3510.75    182.82 o 
  13   2   2     1282.02     1557.27     86.61 o 
  14   2   2      444.59      453.82     41.11 o 
  15   2   2      425.74      398.53     39.23 o 
  16   2   2     1189.97     1377.24    101.41 o 
  17   2   2     1504.38     1879.89    129.54 o 
  18   2   2      138.83       99.09     42.16 o 
  19   2   2     1457.52     2125.99    185.70 o 
  20   2   2      891.97     1236.08    122.15 o 
  21   2   2        1.16      -19.35     40.26 o 
  22   2   2        5.44      -44.09     44.09 o 
  23   2   2       45.80       49.64     50.36 o 
   1   3   2     2424.08     2578.24    224.33 o 
   2   3   2     6145.01     4298.59    369.32 o 
   3   3   2     3518.81     4929.32    318.40 o 
   4   3   2     4235.20     4790.02    289.25 o 
   5   3   2     1842.09     2506.26    153.87 o 
   6   3   2      935.15      801.44     56.50 o 
   7   3   2     1366.33     1368.77     82.16 o 
   8   3   2     1890.82     1605.61    108.93 o 
   9   3   2      397.25      333.81     39.95 o 
  10   3   2     3146.84     2302.53    143.42 o 
  11   3   2     9726.29     8974.83    542.25 o 
  12   3   2      848.58      874.38     62.75 o 
  13   3   2        6.00      -19.16     21.05 o 
  14   3   2     2637.31     2242.87    142.03 o 
  15   3   2       16.51      -26.77     26.77 o 
  16   3   2      123.82       79.60     35.82 o 
  17   3   2      463.04      501.11     58.90 o 
  18   3   2      298.24      475.70     58.37 o 
  19   3   2        5.30      -40.08     40.08 o 
  20   3   2        8.64      -45.32     45.32 o 
  21   3   2       12.90      -45.70     45.70 o 
  22   3   2      438.83      657.49     88.09 o 
  23   3   2      276.50      261.04     60.66 o 
   0   4   2    18866.07    17381.19   2088.61 o 
   1   4   2     8092.35     5376.19    462.39 o 
   2   4   2     2931.68     2335.53    206.04 o 
   3   4   2    32397.24    31163.87   2642.45 o 
   4   4   2     7109.36     7338.31    472.97 o 
   5   4   2     4585.52     4144.20    251.97 o 
   6   4   2      115.97      192.49     30.79 o 
   7   4   2     4556.85     4426.56    268.50 o 
   8   4   2     1406.18     1947.08    131.35 o 
   9   4   2     1288.89     1654.95    126.49 o 
  10   4   2       12.58       75.60     33.33 o 
  11   4   2      355.61      372.42     46.84 o 
  12   4   2     3151.23     2392.64    150.18 o 
  13   4   2      384.67      314.03     42.40 o 
  14   4   2      264.14      202.10     38.35 o 
  15   4   2      242.45      244.13     48.11 o 
  16   4   2      131.40      162.47     53.08 o 
  17   4   2        0.30      -39.68     39.68 o 
  18   4   2      789.92      976.19     99.51 o 
  19   4   2        6.89      -38.94     38.94 o 
  20   4   2      441.00      410.83     64.40 o 
  21   4   2        4.54      -55.73     55.73 o 
  22   4   2      286.47      232.42     67.94 o 
  23   4   2        1.07      -51.68     51.68 o 
   1   5   2     1032.60     1277.52    130.29 o 
   2   5   2     8118.29     7854.15    673.51 o 
   3   5   2     2790.64     2093.62    187.47 o 
   4   5   2     1487.04     1359.98    103.77 o 
   5   5   2     3415.73     2192.33    147.41 o 
   6   5   2     2624.49     2310.54    154.83 o 
   8   5   2     1045.46     1149.02     77.15 o 
   9   5   2     7377.15     6302.98    379.98 o 
  10   5   2      762.66     1078.16     93.46 o 
  11   5   2       52.50       30.22     33.12 o 
  12   5   2        0.76      -24.40     32.72 o 
  13   5   2      882.42     1326.95    134.41 o 
  14   5   2      225.50      132.57     43.01 o 
  15   5   2        2.12      -37.05     37.05 o 
  16   5   2      152.54      139.18     47.91 o 
  17   5   2        9.56      -41.74     41.74 o 
  18   5   2       29.58      -19.73     45.35 o 
  19   5   2      142.42      128.69     84.07 o 
  20   5   2        7.23      -47.12     47.12 o 
  21   5   2      123.68       52.08     54.60 o 
  22   5   2       92.28       88.63     64.63 o 
   0   6   2     1096.66     1406.22    211.45 o 
   1   6   2     5145.02     4489.51    391.26 o 
   2   6   2      829.45     1237.89    148.45 o 
   3   6   2     7332.05     5918.41    510.20 o 
   4   6   2     1062.76     1090.16    107.13 o 
   5   6   2      427.46      422.98     63.17 o 
   6   6   2      375.93      579.99     88.80 o 
   7   6   2     2685.97     2425.77    142.75 o 
   8   6   2     1094.52     1515.08    101.92 o 
   9   6   2     1324.36     1303.69     89.64 o 
  10   6   2       39.93       52.77     37.92 o 
  11   6   2        6.92      -25.51     34.32 o 
  12   6   2      549.36      422.15     94.10 o 
  13   6   2     1009.00      897.52    120.23 o 
  14   6   2       12.27        2.50     39.46 o 
  15   6   2      216.27      131.31     47.25 o 
  16   6   2      374.33      417.42     65.19 o 
  17   6   2       10.87      -44.64     44.64 o 
  18   6   2       98.87       68.56     50.59 o 
  19   6   2       46.43      -53.44     53.44 o 
  20   6   2       35.38      -54.34     54.34 o 
  21   6   2       13.57      -54.42     54.42 o 
   1   7   2      391.43      530.65     63.68 o 
   2   7   2      281.48      426.11     54.68 o 
   3   7   2      640.82      696.09     73.52 o 
   4   7   2      147.48       98.80     40.73 o 
   5   7   2      827.78      867.49     76.35 o 
   6   7   2     4804.38     3702.26    227.88 o 
   7   7   2     1558.97     1571.06    111.11 o 
   8   7   2      926.67     1236.70    121.08 o 
   9   7   2       24.14      -37.10     37.10 o 
  10   7   2     2636.66     2403.47    169.70 o 
  11   7   2      500.45      383.27     74.10 o 
  12   7   2      500.15      250.88     53.55 o 
  13   7   2      730.42      755.53     94.71 o 
  14   7   2      371.43      202.49     70.57 o 
  15   7   2      446.25      449.07     67.69 o 
  16   7   2      103.78       62.08     50.39 o 
  17   7   2        0.82      -48.39     48.39 o 
  18   7   2      284.87      249.72     67.57 o 
  19   7   2       19.21      -57.57     57.57 o 
  20   7   2        1.03      -77.19     77.19 o 
   0   8   2     2319.72     2508.03    280.75 o 
   1   8   2        1.12      -34.74     34.74 o 
   2   8   2       40.20       61.12     38.51 o 
   3   8   2      716.15      657.87     81.45 o 
   4   8   2      900.86      845.44     89.96 o 
   5   8   2      161.92      202.50     45.37 o 
   6   8   2        0.31      -34.31     34.31 o 
   7   8   2     2591.01     2414.85    158.34 o 
   8   8   2     1447.88     1594.61    155.05 o 
   9   8   2      104.53       49.78     55.70 o 
  10   8   2      355.64      328.56     73.43 o 
  11   8   2      187.45      155.29     74.48 o 
  12   8   2       80.15       49.44     51.22 o 
  13   8   2      610.13      820.72    111.70 o 
  14   8   2      188.43      173.43     56.25 o 
  15   8   2      183.94      102.77     55.37 o 
  16   8   2      414.49      558.78     79.34 o 
  17   8   2        6.82      -50.56     50.56 o 
  18   8   2      370.26      335.54     77.53 o 
  19   8   2       73.37      -59.91     59.91 o 
   1   9   2       40.65      -41.33     41.33 o 
   2   9   2     1524.27     2009.40    166.89 o 
   3   9   2     1315.32     1920.19    187.99 o 
   4   9   2       16.40      -43.76     43.76 o 
   5   9   2      366.12      470.26     65.19 o 
   6   9   2       37.07      -44.13     44.13 o 
   7   9   2     1640.19     1967.20    188.05 o 
   8   9   2      333.98      240.98     74.68 o 
   9   9   2       24.41      -43.28     53.56 o 
  10   9   2       34.42      -27.87     59.49 o 
  11   9   2      550.03      908.82    146.54 o 
  12   9   2     1258.79     1305.81    142.74 o 
  13   9   2       48.35       61.95     61.30 o 
  14   9   2       61.54      -12.66     58.04 o 
  15   9   2      117.89       41.73     61.04 o 
  16   9   2        0.20      -19.16     57.23 o 
  17   9   2        1.17      -58.55     58.55 o 
   0  10   2       10.49      -65.03     65.03 o 
   1  10   2       23.30       32.72     50.50 o 
   2  10   2      124.72       69.61     51.83 o 
   3  10   2       12.85      -48.85     48.85 o 
   4  10   2        2.19      -50.86     50.86 o 
   5  10   2      196.14      194.68     64.22 o 
   6  10   2       11.79       -3.94     65.77 o 
   7  10   2      316.86      367.83     83.94 o 
   8  10   2      178.58      125.53     66.51 o 
   9  10   2        0.42      -66.73     66.73 o 
  10  10   2       28.41       64.00     67.84 o 
  11  10   2       91.92      -42.09     59.58 o 
  12  10   2      111.16      -33.65     65.14 o 
  13  10   2      301.34      406.94     98.17 o 
  14  10   2       82.49       34.99     70.93 o 
  15  10   2      169.66      146.14     85.92 o 
   1  11   2      163.16       81.63     74.93 o 
   2  11   2      401.95      266.03     71.86 o 
   3  11   2      811.17      964.64    124.46 o 
   4  11   2      351.44      375.32     87.41 o 
   5  11   2     1353.98     1930.42    355.39 o 
   6  11   2       14.47      -30.13     72.69 o 
   7  11   2        4.41      -61.55     61.55 o 
   8  11   2       24.05      -62.89     62.89 o 
   9  11   2       57.28       45.05     70.29 o 
  10  11   2      391.05      291.31     84.90 o 
  11  11   2        4.56      -67.00     67.00 o 
  12  11   2       67.31      -20.28     84.81 o 
  13  11   2       74.18      -82.56     82.56 o 
   0  12   2       44.19        7.03    100.39 o 
   1  12   2      102.36       -2.06     76.97 o 
   2  12   2        3.56      -50.65     74.18 o 
   3  12   2      331.18      449.30    108.75 o 
   4  12   2      421.02      624.76    123.85 o 
   5  12   2        0.77       11.12     75.24 o 
   6  12   2       66.47        8.00     78.97 o 
   7  12   2       81.60      -17.51     92.42 o 
   8  12   2        8.10      -10.16     88.50 o 
   9  12   2       53.27       -1.57     97.87 o 
   1  13   2        7.64      -46.61     76.25 o 
   1   1   3     3808.45     2786.47    180.09 o 
   2   1   3     4065.52     3753.77    214.25 o 
   4   1   3    41805.62    39116.38   2093.66 o 
   6   1   3      696.87      580.18     37.29 o 
   7   1   3     7461.49     5296.46    286.24 o 
   8   1   3      799.97      916.14     69.87 o 
   9   1   3     2047.94     1754.68     97.99 o 
  10   1   3     6353.96     5698.77    308.62 o 
  11   1   3    11752.62     9794.96    528.13 o 
  12   1   3     2790.35     2544.91    141.21 o 
  13   1   3      583.05      757.02     50.37 o 
  14   1   3     1703.62     1864.28     96.05 o 
  15   1   3       70.19       45.84     24.07 o 
  16   1   3      538.97      566.57     47.72 o 
  17   1   3      486.92      707.75     59.20 o 
  18   1   3      449.20      326.80     51.48 o 
  19   1   3      198.59      320.42     54.11 o 
  20   1   3       59.90      108.14     48.48 o 
  21   1   3       97.35      189.42     53.01 o 
  22   1   3      223.81      207.80     56.35 o 
  23   1   3      148.27       47.10     56.42 o 
  24   1   3        2.59       -5.99     56.52 o 
   1   2   3    23245.71    23757.60   1794.26 o 
   4   2   3     4162.80     5141.97    291.75 o 
   5   2   3    19313.16    23222.91   1308.12 o 
   6   2   3      675.87      610.70     45.49 o 
   7   2   3    13974.98    12259.61    692.32 o 
   8   2   3       51.84       44.97     15.64 o 
   9   2   3    28290.15    25947.94   1390.50 o 
  10   2   3     6439.47     6178.12    334.26 o 
  12   2   3      133.05      115.54     26.69 o 
  13   2   3     9526.35     8566.30    441.87 o 
  14   2   3      194.14      266.93     33.28 o 
  15   2   3     2152.95     1785.35    109.75 o 
  16   2   3     1846.43     1957.14    119.98 o 
  17   2   3       80.17       99.41     36.27 o 
  18   2   3     1769.32     2192.78    146.69 o 
  19   2   3      574.16      639.34     80.16 o 
  20   2   3      114.65      111.73     67.02 o 
  21   2   3       51.88      -10.98     44.47 o 
  22   2   3      121.85      196.09     56.14 o 
  23   2   3       43.18       38.25     51.03 o 
   1   3   3    12145.62    11192.22    951.18 o 
   2   3   3      125.22       76.83     23.92 o 
   3   3   3     4034.20     5389.08    347.64 o 
   5   3   3     2942.64     3513.59    213.21 o 
   6   3   3     2689.85     3289.39    200.52 o 
   7   3   3      344.97      386.24     32.70 o 
   8   3   3     1484.35     1176.33     73.09 o 
   9   3   3      473.21      657.66     68.77 o 
  10   3   3      341.89      289.40     31.81 o 
  11   3   3     1020.94     1300.42     95.61 o 
  12   3   3      903.54     1264.01     97.37 o 
  13   3   3      521.66      457.83     50.29 o 
  14   3   3        2.68      -32.42     32.42 o 
  15   3   3     1081.15     1279.80     90.41 o 
  16   3   3     1872.16     1644.36    120.82 o 
  17   3   3       95.99       47.94     39.89 o 
  18   3   3      211.08      156.95     45.08 o 
  19   3   3      782.12     1104.06     93.57 o 
  20   3   3       14.33      -42.57     45.37 o 
  21   3   3       39.49      -38.40     51.53 o 
  22   3   3       15.06      -30.82     48.81 o 
  23   3   3       44.35       18.01     53.83 o 
   0   4   3      513.46      811.48    128.36 o 
   1   4   3     7397.73     6825.26    584.37 o 
   2   4   3     3871.33     3197.14    278.95 o 
   3   4   3     1930.95     1777.41    129.71 o 
   4   4   3     1124.57     1073.70     77.71 o 
   5   4   3     3233.50     2449.20    162.27 o 
   6   4   3      602.94     1001.31     71.62 o 
   7   4   3     4492.25     4143.44    250.66 o 
   8   4   3     1064.75     1152.45     80.49 o 
   9   4   3       19.09       -1.06     19.53 o 
  10   4   3     2134.81     2081.11    152.15 o 
  11   4   3     2956.53     2392.31    160.86 o 
  12   4   3     2266.74     2313.67    156.73 o 
  13   4   3       31.05      -26.62     26.62 o 
  14   4   3      122.90       82.32     32.74 o 
  15   4   3      103.00       68.15     34.53 o 
  16   4   3     1125.82     1343.62    109.90 o 
  17   4   3       52.67        6.23     41.77 o 
  18   4   3        0.04      -37.41     37.41 o 
  19   4   3      267.86      121.43     47.08 o 
  20   4   3      171.81      100.57     48.25 o 
  21   4   3       21.26      -53.15     53.15 o 
  22   4   3        5.57       15.08     56.43 o 
   2   5   3     1085.54     1279.53    131.61 o 
   3   5   3     1352.71     1079.34    106.14 o 
   4   5   3     5730.31     5460.11    383.77 o 
   5   5   3     2965.87     3382.02    222.84 o 
   6   5   3        0.38        8.16     26.15 o 
   7   5   3        0.10       -1.98     24.82 o 
   8   5   3      202.98      271.31     36.37 o 
   9   5   3     1469.39     1968.69    127.57 o 
  10   5   3       14.55       36.09     35.70 o 
  11   5   3      586.20      374.84     67.16 o 
  12   5   3       81.53       61.84     39.79 o 
  13   5   3       95.63      112.35     39.35 o 
  14   5   3       13.62      -34.57     34.57 o 
  15   5   3      155.30      120.02     43.19 o 
  16   5   3      334.19      308.70     59.96 o 
  17   5   3      261.94      214.28     54.33 o 
  18   5   3       10.77      -42.43     42.43 o 
  19   5   3       60.74       18.21     46.83 o 
  20   5   3        3.88      -44.10     44.10 o 
  21   5   3        0.99      -48.30     48.30 o 
  22   5   3        2.99      -45.65     56.77 o 
   0   6   3    21188.21    20417.07   2456.89 o 
   1   6   3      282.88      343.89     65.38 o 
   2   6   3     4714.57     5975.69    517.39 o 
   3   6   3     6786.67     5675.81    491.49 o 
   4   6   3     6282.13     6093.27    470.75 o 
   5   6   3     3066.84     2678.70    194.32 o 
   6   6   3     2644.18     2191.47    148.88 o 
   7   6   3     9254.38     8086.83    521.12 o 
   8   6   3       64.34       33.97     36.07 o 
   9   6   3      247.04      352.25     41.16 o 
  10   6   3     1597.04     1734.74    140.38 o 
  11   6   3     2401.05     2090.33    144.64 o 
  12   6   3      108.99       63.44     40.17 o 
  13   6   3       15.44      -35.32     35.32 o 
  14   6   3       43.82      -21.64     39.49 o 
  15   6   3      334.47      208.53     53.50 o 
  16   6   3        0.03      -45.05     45.05 o 
  17   6   3       75.08      -23.31     46.09 o 
  18   6   3       36.95      -16.63     48.28 o 
  19   6   3       41.57      -47.31     47.31 o 
  20   6   3       71.79        7.01     53.28 o 
  21   6   3       71.28      -24.09     54.01 o 
   1   7   3    11400.02    10290.60    882.68 o 
   2   7   3       55.98      -41.05     41.05 o 
   3   7   3     1576.93     1470.56    147.60 o 
   4   7   3      439.99      686.71    157.76 o 
   5   7   3      703.23      755.63     79.63 o 
   6   7   3      100.20       89.34     42.40 o 
   7   7   3      127.43      116.72     40.84 o 
   8   7   3      211.70      239.93     44.10 o 
   9   7   3       72.74       90.43     43.58 o 
  10   7   3      179.26       72.10     47.19 o 
  11   7   3     2094.62     2435.22    178.47 o 
  12   7   3      366.67      307.42     56.70 o 
  13   7   3        3.38      -38.03     43.03 o 
  14   7   3      458.98      424.78     66.67 o 
  15   7   3      362.11      317.59     61.34 o 
  16   7   3      212.77      222.43     56.56 o 
  17   7   3      123.60       53.05     52.03 o 
  18   7   3      179.72      186.01     60.11 o 
  20   7   3        0.01      -58.08     58.08 o 
   0   8   3      380.22      411.59    111.69 o 
   1   8   3     3497.96     3460.12    306.04 o 
   2   8   3        4.97      -37.22     37.22 o 
   3   8   3      652.08      720.42     97.30 o 
   4   8   3     2260.81     2183.44    177.07 o 
   5   8   3     1399.68     1575.43    117.19 o 
   6   8   3       13.39      -33.23     33.23 o 
   7   8   3        3.22      -36.34     36.34 o 
   8   8   3      867.31     1275.48    197.74 o 
   9   8   3      318.92      313.64     68.69 o 
  10   8   3        0.15      -55.71     55.71 o 
  11   8   3       28.42      -25.80     48.05 o 
  12   8   3      557.27      860.36     97.37 o 
  13   8   3      117.82       52.33     54.37 o 
  14   8   3      689.78      804.06     96.92 o 
  15   8   3       77.69       11.61     51.54 o 
  16   8   3       55.84       88.18     55.89 o 
  17   8   3      192.69      163.29     61.73 o 
  18   8   3        0.51      -54.10     54.10 o 
  19   8   3        0.00      -56.07     56.07 o 
   1   9   3       68.26      -11.64     41.77 o 
   2   9   3      624.52      741.38     84.35 o 
   3   9   3      102.87      116.06     64.73 o 
   4   9   3       65.84       35.49     46.55 o 
   5   9   3       94.93       31.44     43.70 o 
   6   9   3     1390.40     1788.23    163.91 o 
   7   9   3      618.20      563.73     90.87 o 
   8   9   3       27.49      -55.90     55.90 o 
   9   9   3       51.63      -53.93     53.93 o 
  10   9   3      620.72      777.46    159.47 o 
  11   9   3     1091.87     1270.93    148.96 o 
  12   9   3      234.41      322.21     81.50 o 
  14   9   3     1600.23     2088.23    184.80 o 
  15   9   3       11.77      -54.71     54.71 o 
  16   9   3        0.19      -71.97     71.97 o 
  17   9   3      138.95       27.58     60.41 o 
   0  10   3        0.01      -20.72     64.91 o 
   1  10   3      995.06     1427.58    134.02 o 
   2  10   3       71.78       70.60     52.70 o 
   3  10   3      251.70      364.34     67.93 o 
   4  10   3       34.01       -3.42     50.47 o 
   5  10   3      594.01     1017.23    111.07 o 
   6  10   3     1013.30     1159.30    184.50 o 
   7  10   3      880.59      869.95    145.38 o 
   8  10   3       92.49       34.85     63.66 o 
  10  10   3      178.05      112.00     69.97 o 
  11  10   3        9.14      -60.15     60.15 o 
  12  10   3        4.65      -65.18     65.18 o 
  13  10   3      270.15      261.96     83.69 o 
  14  10   3       88.86       33.74     71.76 o 
  15  10   3      106.53       74.16     74.50 o 
   1  11   3       48.83      -47.85     47.85 o 
   2  11   3       86.07       36.81     55.67 o 
   3  11   3      801.11      872.62    105.28 o 
   4  11   3      658.47      722.76     98.15 o 
   5  11   3      100.00       26.73     72.92 o 
   6  11   3       41.62        9.37     74.20 o 
   7  11   3      290.18      305.57     86.12 o 
   8  11   3       41.09       27.93     67.71 o 
   9  11   3        2.61      -62.29     62.29 o 
  10  11   3      150.04      100.56     75.02 o 
  11  11   3        1.14      -67.26     67.26 o 
  12  11   3       58.62      -29.37     71.85 o 
   0  12   3      301.34      264.98     96.77 o 
   1  12   3      510.45      542.34     86.22 o 
   2  12   3        0.00      -53.90     53.90 o 
   3  12   3      116.81      196.97     73.78 o 
   4  12   3        7.78      -74.04     74.04 o 
   5  12   3      105.21       75.92     77.13 o 
   6  12   3      127.94      -26.46     93.73 o 
   7  12   3       33.30      -71.92     71.92 o 
   8  12   3      136.25       64.44     76.86 o 
   9  12   3       10.16      -33.19     76.29 o 
   0   0   4     3513.39     5919.38    722.07 o 
   5   0   4   248982.14   303065.00  22926.76 o 
   6   0   4     2477.54     2471.31    191.58 o 
   8   0   4     4870.02     5202.94    398.47 o 
  10   0   4     2101.19     1721.69    136.84 o 
  11   0   4        0.21      -25.30     25.30 o 
  12   0   4       38.75       47.44     32.54 o 
  13   0   4     2717.49     2794.98    219.19 o 
  14   0   4      137.07      172.26     38.78 o 
  15   0   4      484.28      377.31     54.25 o 
  16   0   4     1102.83      988.26     96.31 o 
  18   0   4      968.27     1407.69    183.60 o 
  19   0   4      832.65      869.70    122.31 o 
  20   0   4        0.99      -36.22     51.21 o 
  21   0   4      127.34      224.69    118.63 o 
  22   0   4        4.14       -9.80     64.67 o 
  23   0   4        5.38      -67.60     67.60 o 
  24   0   4        7.39      132.16     86.58 o 
   1   1   4       58.47       51.02     14.93 o 
   2   1   4    13220.98    14531.63    824.70 o 
   3   1   4    40577.75    50349.73   2693.22 o 
   4   1   4    12023.73    11677.07    626.48 o 
   6   1   4    10268.89     9346.54    502.40 o 
   7   1   4    11567.44     9754.85    524.79 o 
   8   1   4       15.80       26.13     15.59 o 
   9   1   4     2796.90     2461.07    135.69 o 
  10   1   4     2294.31     2526.90    139.63 o 
  11   1   4     2021.80     1895.11    106.44 o 
  13   1   4        0.52        2.08     20.31 o 
  14   1   4     2373.57     2125.07    119.47 o 
  15   1   4      402.78      444.82     43.08 o 
  16   1   4      299.02      349.81     43.98 o 
  17   1   4      114.01       71.00     30.79 o 
  18   1   4      505.44      681.22     73.43 o 
  19   1   4     1851.48     1817.75    137.60 o 
  20   1   4        2.34      -34.45     34.45 o 
  21   1   4       36.21       33.50     45.33 o 
  22   1   4      312.54      425.71     68.92 o 
  23   1   4      100.53      169.84     61.59 o 
   0   2   4    32888.19    35790.94   3519.84 o 
   1   2   4     1140.02     1135.16     76.95 o 
   2   2   4    44792.58    47181.86   2830.06 o 
   3   2   4    11550.98     8263.14    497.09 o 
   5   2   4    16174.25    12555.09    673.30 o 
   6   2   4    21475.34    20261.91   1085.61 o 
   7   2   4       70.18       48.39     15.68 o 
   8   2   4    10555.66     8286.10    446.44 o 
   9   2   4     8092.43     7295.95    376.15 o 
  10   2   4     6966.22     6918.09    357.08 o 
  11   2   4        9.32      -15.32     15.32 o 
  12   2   4     1800.36     1714.32     92.98 o 
  13   2   4     4214.31     3234.25    170.36 o 
  15   2   4     2296.83     2387.17    150.94 o 
  16   2   4     2858.26     2580.78    163.59 o 
  17   2   4     2131.66     1868.69    116.26 o 
  18   2   4      496.71      667.82     61.54 o 
  19   2   4     1899.25     2015.95    173.00 o 
  20   2   4      192.57      271.72     59.65 o 
  21   2   4      183.82      291.83     60.90 o 
  22   2   4      163.90      242.70     59.91 o 
  23   2   4        0.63      -37.59     48.58 o 
   3   3   4    13378.60     9858.75    592.22 o 
   4   3   4      912.38      797.29     59.85 o 
   5   3   4     2670.39     2522.73    154.94 o 
   6   3   4    34129.05    31242.49   1859.33 o 
   7   3   4     9218.35     8530.85    481.77 o 
   8   3   4     3153.80     2783.16    161.27 o 
   9   3   4     2196.80     2047.76    119.94 o 
  10   3   4       93.29      140.61     26.43 o 
  11   3   4      115.77      192.96     26.98 o 
  12   3   4      358.27      420.67     37.39 o 
  13   3   4      161.44      201.52     34.85 o 
  14   3   4      186.92      188.48     36.03 o 
  15   3   4     2351.66     1956.34    136.29 o 
  16   3   4       62.86      -11.22     30.21 o 
  17   3   4      140.63      116.23     38.37 o 
  18   3   4     1537.73     1830.48    131.32 o 
  19   3   4       95.81       67.87     41.62 o 
  20   3   4       22.54       29.39     48.65 o 
  21   3   4       21.88      -37.15     48.52 o 
  22   3   4       27.56      -49.94     49.94 o 
  23   3   4       16.13       10.42     53.17 o 
   0   4   4    13950.20    12721.79   1530.98 o 
   1   4   4     4227.68     5457.91    468.79 o 
   2   4   4     3084.87     2980.25    260.43 o 
   3   4   4      545.09      408.88     46.09 o 
   4   4   4    12339.07    12130.78    777.79 o 
   5   4   4    12093.65    11707.27    750.37 o 
   6   4   4     9152.66     7850.34    471.90 o 
   7   4   4    20025.18    17097.27   1019.69 o 
   8   4   4      408.16      465.49     52.24 o 
   9   4   4      147.60      283.02     43.82 o 
  10   4   4     7139.08     6936.90    418.57 o 
  11   4   4      828.42      833.56     72.90 o 
  12   4   4      404.00      482.13     53.41 o 
  13   4   4       21.23      -28.53     28.53 o 
  14   4   4      287.97      363.30     49.39 o 
  15   4   4      155.20      139.72     39.92 o 
  16   4   4       87.84       20.80     39.07 o 
  17   4   4     3318.87     2727.18    174.68 o 
  18   4   4       42.96       15.47     41.26 o 
  19   4   4      309.35      257.68     52.95 o 
  20   4   4        9.99      -23.35     44.13 o 
  21   4   4        9.74        9.03     52.09 o 
  22   4   4      672.09      840.55    102.38 o 
   1   5   4    10763.28     9827.16    840.38 o 
   2   5   4     5442.97     5622.28    485.69 o 
   3   5   4     1813.13     1837.59    166.87 o 
   4   5   4      142.13      122.90     34.59 o 
   5   5   4       31.15      127.93     33.03 o 
   6   5   4      212.97      129.48     31.34 o 
   7   5   4      295.32      259.26     57.02 o 
   8   5   4     3913.04     3730.08    228.56 o 
   9   5   4       17.16       46.24     27.06 o 
  10   5   4     3661.18     3336.26    220.76 o 
  11   5   4     3350.09     3078.74    222.06 o 
  12   5   4      653.42      727.45     76.55 o 
  13   5   4       15.09      -36.53     36.53 o 
  14   5   4      259.71      393.43     61.14 o 
  15   5   4        0.01      -36.00     36.00 o 
  16   5   4      920.91     1048.03     94.83 o 
  17   5   4       96.62       53.60     46.74 o 
  18   5   4       81.09       10.38     45.08 o 
  19   5   4        0.06       26.66     45.97 o 
  20   5   4       29.15      -44.27     44.27 o 
  21   5   4      135.65       18.61     50.10 o 
  22   5   4       10.56      -32.15     57.40 o 
   0   6   4    12933.17    12516.47   1513.78 o 
   1   6   4     2077.55     2363.43    213.68 o 
   2   6   4      343.86      345.62     65.78 o 
   3   6   4      146.77      180.52     55.24 o 
   4   6   4       12.89       63.16     40.73 o 
   5   6   4      338.22      490.91     58.92 o 
   6   6   4     1524.58     1540.42    115.02 o 
   7   6   4       56.11       65.79     33.98 o 
   8   6   4       78.58       81.02     41.23 o 
   9   6   4      154.28      162.39     38.58 o 
  10   6   4        0.62      -12.88     36.78 o 
  11   6   4       11.75      -36.29     36.29 o 
  12   6   4      573.35      741.86     81.79 o 
  13   6   4       13.10      -38.60     38.60 o 
  14   6   4      362.68      340.68     57.10 o 
  15   6   4      184.88      169.86     51.65 o 
  16   6   4      229.14      211.13     54.90 o 
  17   6   4      149.16       50.33     49.01 o 
  18   6   4        1.97      -45.09     45.09 o 
  19   6   4      182.54      151.12     53.97 o 
  20   6   4      125.40      128.98     57.76 o 
  21   6   4        5.38      -50.67     50.67 o 
   1   7   4     1382.34     1577.79    248.47 o 
   2   7   4      659.21      770.99    100.11 o 
   3   7   4      348.38      505.89     80.72 o 
   4   7   4      906.31     1157.35    116.05 o 
   5   7   4      171.91      253.06     51.63 o 
   6   7   4     1368.37     1701.58    142.62 o 
   7   7   4     1470.66     1265.58    125.48 o 
   8   7   4      589.97      650.13     67.16 o 
   9   7   4      178.73      277.45     74.84 o 
  10   7   4     2616.57     2566.46    217.50 o 
  11   7   4     3083.41     2860.28    235.86 o 
  12   7   4     1829.63     2118.75    161.07 o 
  13   7   4     3367.42     3082.32    211.94 o 
  14   7   4      720.82     1020.95    113.28 o 
  15   7   4      598.80      565.22     76.18 o 
  16   7   4      296.47      307.23     61.61 o 
  17   7   4       11.96      -46.16     46.16 o 
  18   7   4      102.65       38.03     55.53 o 
  19   7   4      337.56      278.60     68.42 o 
  20   7   4       76.68      -34.42     53.96 o 
   0   8   4      156.94      413.61    114.88 o 
   1   8   4       36.86       -1.42     51.05 o 
   2   8   4        0.24      -42.20     47.66 o 
   3   8   4     2598.78     2395.98    221.11 o 
   4   8   4        0.30      -46.28     46.28 o 
   5   8   4       45.56      -20.89     40.62 o 
   6   8   4      332.15      298.73     65.91 o 
   7   8   4       79.51      101.76     45.87 o 
   8   8   4     3603.78     3034.94    274.38 o 
   9   8   4      194.60      190.07     64.18 o 
  10   8   4     1646.44     2173.27    178.42 o 
  11   8   4        0.10       -8.35     50.20 o 
  12   8   4      195.73      261.36     63.69 o 
  13   8   4     2527.96     2900.42    228.17 o 
  14   8   4       71.06       27.67     51.66 o 
  15   8   4      160.68      134.89     56.09 o 
  16   8   4      680.80     1006.84    113.72 o 
  17   8   4      261.79      302.46     68.08 o 
  18   8   4       53.74       -4.19     57.76 o 
   1   9   4       15.32       13.65     54.12 o 
   2   9   4     2005.41     2103.35    189.19 o 
   3   9   4      307.44      325.73     64.05 o 
   4   9   4     1930.66     2110.18    171.77 o 
   5   9   4     1215.95     1235.84    156.34 o 
   6   9   4      917.52     1247.39    102.12 o 
   7   9   4     1046.89     1434.77    157.69 o 
   8   9   4       20.19      -57.18     57.18 o 
   9   9   4      182.04      176.61     69.03 o 
  10   9   4       95.31       86.60     65.33 o 
  11   9   4      252.01      341.85     85.70 o 
  12   9   4       15.21      -34.92     59.63 o 
  13   9   4      395.51      498.52     80.52 o 
  14   9   4      900.72     1466.72    208.71 o 
  15   9   4      191.93       83.09     61.92 o 
  16   9   4        7.89        5.13     58.76 o 
  17   9   4       75.78        2.73     65.08 o 
   0  10   4      276.87      279.39     86.74 o 
   1  10   4      136.27      122.20     52.98 o 
   2  10   4       11.13        7.06     45.38 o 
   3  10   4        0.09      -23.05     45.44 o 
   4  10   4        4.71      -47.93     47.93 o 
   5  10   4      440.70      489.56     81.57 o 
   6  10   4       81.07        8.57     70.30 o 
   7  10   4       17.31      -54.77     54.77 o 
   8  10   4      224.73      174.62     70.06 o 
   9  10   4       23.89      -61.59     61.59 o 
  10  10   4       29.76      -21.31     63.65 o 
  11  10   4       32.25      -61.67     61.67 o 
  12  10   4       21.72       49.04     68.84 o 
  13  10   4      114.11       49.50     68.97 o 
  14  10   4       99.05       99.25     74.87 o 
  15  10   4       74.28      -70.24     70.24 o 
   2  11   4      419.52      313.62     69.49 o 
   3  11   4      705.14      755.84    126.98 o 
   4  11   4      550.04      643.75     87.39 o 
   5  11   4     1027.90     1550.86    335.31 o 
   6  11   4       90.85       36.44     68.83 o 
   7  11   4      330.84      257.11     84.35 o 
   8  11   4       98.31       71.67     73.82 o 
   9  11   4      180.16      158.27     75.56 o 
  10  11   4        5.64      -86.07     86.07 o 
  11  11   4       29.44      -62.66     62.66 o 
  12  11   4      186.07       33.56     74.56 o 
   0  12   4      229.16      193.84     92.22 o 
   1  12   4        0.01       38.33     52.32 o 
   2  12   4       83.39        6.16     53.40 o 
   3  12   4       95.03       96.77     61.72 o 
   4  12   4       54.34      -12.83     76.73 o 
   5  12   4        0.06      -64.74     70.02 o 
   6  12   4      100.50       -4.20     70.20 o 
   7  12   4        2.11      -35.00     74.89 o 
   8  12   4       47.64        8.08     72.73 o 
   9  12   4        3.63      -68.50     68.50 o 
   1   1   5     4225.09     4235.92    241.89 o 
   2   1   5    30242.32    30053.13   1703.14 o 
   4   1   5     9568.55     8551.41    459.30 o 
   5   1   5     9412.99    12311.93    660.58 o 
   6   1   5     3932.92     4300.67    232.58 o 
   7   1   5     2422.89     3181.34    173.12 o 
   8   1   5      510.98      547.24     38.88 o 
   9   1   5      590.99      799.09     51.32 o 
  10   1   5     2390.42     2003.76    111.93 o 
  11   1   5      360.65      381.24     33.64 o 
  12   1   5     1002.25     1266.00     77.92 o 
  13   1   5     2116.51     1586.26     90.94 o 
  14   1   5      644.36      560.17     45.46 o 
  15   1   5      361.49      572.81     53.89 o 
  16   1   5       29.12      120.22     34.34 o 
  17   1   5      133.11      136.05     37.51 o 
  18   1   5        0.16      -34.58     34.58 o 
  19   1   5      873.74     1055.81     99.02 o 
  20   1   5      936.96     1201.55    108.33 o 
  21   1   5       55.53       -5.39     44.56 o 
  22   1   5        2.14      -42.69     42.69 o 
  23   1   5       52.11       19.61     49.16 o 
   0   2   5   102806.77    79995.01   7865.77 o 
   1   2   5     6548.76     9621.05    620.94 o 
   3   2   5    35654.68    36591.68   2068.07 o 
   4   2   5    13766.09    13807.47    741.02 o 
   5   2   5     6478.32     6879.33    370.40 o 
   6   2   5     1624.49     1743.38     96.76 o 
   7   2   5      195.02      235.53     24.25 o 
   8   2   5     5442.30     4371.98    237.73 o 
   9   2   5      412.82      392.71     38.42 o 
  10   2   5     3499.01     3400.46    186.78 o 
  11   2   5       15.84        4.69     17.24 o 
  12   2   5      112.28      121.07     22.48 o 
  13   2   5        8.67       -1.40     18.86 o 
  14   2   5      359.99      381.15     43.79 o 
  15   2   5       55.06       55.76     32.01 o 
  16   2   5      270.71      273.79     43.31 o 
  17   2   5     1216.32     1543.52    112.86 o 
  18   2   5       37.28      -11.90     33.33 o 
  19   2   5       62.73       16.81     44.83 o 
  20   2   5      194.36      110.75     51.76 o 
  21   2   5      539.06      763.97    116.02 o 
  22   2   5      195.49      183.97     56.79 o 
  23   2   5       48.40      -10.36     47.40 o 
   1   3   5      316.51      374.30     39.55 o 
   2   3   5     6352.55     6570.50    424.46 o 
   4   3   5    13648.69    13813.75    828.99 o 
   5   3   5     1576.92     1427.04     90.00 o 
   6   3   5     1573.46      997.81     67.07 o 
   7   3   5        1.34       40.34     20.88 o 
   8   3   5     1811.35     2050.12    114.37 o 
   9   3   5     1920.61     1614.88     94.62 o 
  10   3   5       12.22       19.26     18.69 o 
  11   3   5     3287.72     3439.56    189.63 o 
  12   3   5       97.12      110.35     24.20 o 
  13   3   5       13.91      -26.01     26.01 o 
  14   3   5       94.89      117.88     34.31 o 
  15   3   5      747.59      897.71     74.76 o 
  16   3   5        0.87      -31.41     31.41 o 
  17   3   5     1233.59     1537.03    114.42 o 
  19   3   5       37.58      -21.87     38.61 o 
  20   3   5       69.29       35.49     49.52 o 
  21   3   5      129.39      113.31     55.42 o 
  22   3   5        0.01      -47.74     47.74 o 
  23   3   5        3.01       -4.32     54.18 o 
   0   4   5    15506.07    13256.13   1596.31 o 
   1   4   5     4207.52     4180.41    362.13 o 
   2   4   5      476.34      761.33     83.90 o 
   3   4   5     2103.89     1581.26    116.88 o 
   5   4   5       83.00       92.60     22.01 o 
   6   4   5     1472.20     1236.00     89.77 o 
   7   4   5     1110.82     1164.96     80.45 o 
   8   4   5      412.67      307.54     35.33 o 
   9   4   5     4228.69     3839.41    234.14 o 
  10   4   5        0.23      -16.47     22.44 o 
  11   4   5      249.63      297.71     34.24 o 
  12   4   5      452.26      384.44     62.19 o 
  13   4   5        0.79      -28.83     28.83 o 
  14   4   5      129.18       81.83     34.21 o 
  15   4   5      193.87      136.33     38.16 o 
  16   4   5      772.54      679.40     67.91 o 
  17   4   5      345.24      326.11     53.60 o 
  18   4   5      313.38      257.06     52.14 o 
  19   4   5      192.42      263.39     53.10 o 
  20   4   5      221.24       94.71     48.54 o 
  21   4   5       76.62      -27.99     54.66 o 
  22   4   5        1.23      -17.78     52.75 o 
   1   5   5      178.43      148.97     45.91 o 
   5   5   5     1603.26     1846.97    126.36 o 
   6   5   5      115.78      162.20     36.08 o 
   7   5   5     2487.54     2675.76    178.07 o 
   8   5   5        0.42      -24.41     24.41 o 
   9   5   5     1705.02     2389.61    150.05 o 
  10   5   5        7.96       47.49     27.45 o 
  11   5   5       19.06       45.86     36.52 o 
  12   5   5      119.24      138.23     41.70 o 
  13   5   5      181.16      187.90     62.91 o 
  14   5   5      287.72      248.99     53.35 o 
  15   5   5       55.95        1.85     43.87 o 
  16   5   5      401.50      342.36     54.67 o 
  17   5   5        0.30      -40.48     40.48 o 
  18   5   5       31.86      -42.48     42.48 o 
  19   5   5        2.96      -43.42     43.42 o 
  20   5   5       54.57      -46.75     46.75 o 
  21   5   5       65.68        5.92     48.70 o 
  22   5   5        1.05      -53.56     58.79 o 
   0   6   5     6036.72     5785.84    710.20 o 
   1   6   5     5131.88     6041.06    523.56 o 
   2   6   5     2193.05     2351.99    212.74 o 
   3   6   5     6321.39     6623.73    572.34 o 
   4   6   5      505.68      805.47     87.13 o 
   5   6   5     1256.08     1505.95    123.76 o 
   6   6   5      132.84      142.82     36.94 o 
   7   6   5     1321.63     1835.41    131.02 o 
   8   6   5      464.27      461.34     54.05 o 
   9   6   5      357.55      406.14     65.17 o 
  10   6   5      465.52      434.45     93.60 o 
  11   6   5       41.85       -7.91     39.55 o 
  12   6   5     4465.66     3619.34    259.69 o 
  13   6   5       10.29      -14.96     42.98 o 
  14   6   5       15.58      -25.87     43.66 o 
  15   6   5      167.45      169.07     50.49 o 
  16   6   5     1144.12     1636.95    135.07 o 
  17   6   5      468.31      446.84     82.50 o 
  18   6   5       38.86      -46.94     46.94 o 
  19   6   5       17.44      -47.20     47.20 o 
  20   6   5        0.12      -49.94     49.94 o 
  21   6   5        0.10      -49.67     49.67 o 
   1   7   5       48.69      -10.98     48.04 o 
   2   7   5     1545.62     1943.78    196.21 o 
   3   7   5     2088.41     2146.21    196.79 o 
   4   7   5       35.09      -39.57     39.57 o 
   5   7   5      533.73      352.64     57.20 o 
   6   7   5      226.25      136.35     46.91 o 
   7   7   5       42.69       20.24     39.03 o 
   8   7   5       43.77       27.79     35.04 o 
   9   7   5      959.66     1258.41    135.10 o 
  10   7   5     1105.70     1294.33    149.29 o 
  11   7   5      645.43      753.35     99.63 o 
  12   7   5     1109.26     1177.05    115.68 o 
  13   7   5        3.26       35.15     50.25 o 
  14   7   5     1155.40     1392.70    120.72 o 
  15   7   5      363.78      350.57     64.83 o 
  16   7   5      226.76      150.71     56.65 o 
  17   7   5       95.73       52.36     54.73 o 
  18   7   5      531.29      674.51     86.57 o 
  19   7   5       37.31      -51.02     51.02 o 
  20   7   5        0.79      -51.42     51.42 o 
   0   8   5     4540.79     3808.82    480.38 o 
   1   8   5     2201.33     2000.65    188.26 o 
   2   8   5      501.96      502.76     83.28 o 
   3   8   5       52.69       61.43     71.50 o 
   4   8   5     1184.67     1528.06    149.70 o 
   5   8   5      205.91      224.94     56.77 o 
   6   8   5     2031.05     2299.33    193.17 o 
   7   8   5        9.16      -43.49     43.49 o 
   8   8   5      371.83      237.48     74.78 o 
   9   8   5     1345.85     2027.66    211.00 o 
  10   8   5     4673.76     3585.95    286.82 o 
  11   8   5       40.80      -12.91     54.32 o 
  12   8   5        7.12        5.25     49.60 o 
  13   8   5       37.55      101.76     58.91 o 
  14   8   5      268.36      247.32     76.76 o 
  15   8   5       59.78      -51.79     51.79 o 
  16   8   5       45.79       -3.95     55.48 o 
  17   8   5      150.57       80.83     60.21 o 
  18   8   5        3.03      -54.94     54.94 o 
   1   9   5      342.20      368.79     83.60 o 
   2   9   5       39.15      -12.46     63.76 o 
   3   9   5       42.98      -42.77     59.21 o 
   4   9   5      812.02      985.36    160.17 o 
   5   9   5       31.22       83.28     58.96 o 
   6   9   5       94.90      173.28     59.57 o 
   7   9   5     2717.01     3125.71    297.69 o 
   8   9   5      117.60       72.79     74.17 o 
   9   9   5      344.90      375.78     82.85 o 
  10   9   5       85.16       96.05     69.83 o 
  11   9   5      591.24      704.73    100.59 o 
  12   9   5      193.89      183.86     73.05 o 
  13   9   5      167.91      234.58     65.43 o 
  14   9   5      561.92      780.67    111.35 o 
  15   9   5       14.94      -57.03     57.03 o 
  16   9   5        2.45      -54.34     54.34 o 
  17   9   5      286.02      295.89     80.99 o 
   0  10   5        9.92      -52.74     52.74 o 
   1  10   5       82.16       58.84     44.91 o 
   2  10   5        4.64       -6.49     42.64 o 
   3  10   5      255.25      296.85     65.20 o 
   4  10   5        8.10      -44.40     44.40 o 
   5  10   5       62.05      -27.67     44.92 o 
   6  10   5      149.35       70.11     65.44 o 
   7  10   5      225.10      109.13     69.77 o 
   8  10   5       30.69      -56.37     56.37 o 
   9  10   5      456.04      492.75     91.18 o 
  10  10   5       36.35      -17.47     59.44 o 
  11  10   5       86.10       16.75     69.83 o 
  12  10   5      368.85      375.61     88.50 o 
  13  10   5       59.59        7.59     71.27 o 
  14  10   5       62.02      -60.25     65.77 o 
  15  10   5        5.35      -63.01     69.53 o 
   1  11   5       29.63       14.90     47.70 o 
   2  11   5     1722.14     1976.74    169.96 o 
   3  11   5        0.50      -42.15     50.47 o 
   4  11   5       10.77      -46.88     46.88 o 
   5  11   5        2.77       -3.03     64.61 o 
   6  11   5      449.02      433.19     95.60 o 
   7  11   5       51.33       21.27     67.96 o 
   9  11   5        0.21      -64.85     64.85 o 
  10  11   5        0.48      -58.87     58.87 o 
  11  11   5        5.37      -62.05     62.05 o 
  12  11   5       86.41      -44.97     69.70 o 
   0  12   5      623.93      727.97    133.02 o 
   1  12   5       17.43      -34.78     49.56 o 
   2  12   5        0.18      -45.24     45.24 o 
   3  12   5       19.59      -53.45     53.45 o 
   4  12   5      784.37     1077.43    246.89 o 
   5  12   5       35.46      -64.20     70.90 o 
   6  12   5      250.68      454.74    153.34 o 
   7  12   5       40.92      -39.78     70.91 o 
   8  12   5      436.29      654.26    118.38 o 
   1   0   6    40551.46    29558.18   2252.17 o 
   3   0   6   251097.63   274925.19  20806.76 o 
   6   0   6    15651.00    11444.43    868.96 o 
   7   0   6    82050.30    73060.36   5529.19 o 
   9   0   6     6569.92     7909.65    603.92 o 
  10   0   6    13345.91    12974.85    986.54 o 
  11   0   6       30.00       37.16     33.18 o 
  13   0   6      110.15      148.79     38.27 o 
  15   0   6      638.72      782.87     82.36 o 
  17   0   6      587.05      805.61    111.26 o 
  18   0   6      595.93      614.17     96.10 o 
  19   0   6     1073.75     1410.86    172.14 o 
  20   0   6        6.15      -51.01     51.01 o 
  21   0   6     1428.33     1542.14    188.87 o 
  22   0   6      279.19      330.06     80.91 o 
  23   0   6      240.19      350.81    102.81 o 
   1   1   6    16646.33    15824.37    898.72 o 
   2   1   6     9848.68     8911.42    507.20 o 
   3   1   6    18742.17    16314.82    980.07 o 
   4   1   6     4409.63     4170.47    225.72 o 
   5   1   6     4267.96     3833.49    207.73 o 
   6   1   6    20539.22    18289.59    980.55 o 
   7   1   6     2817.04     2689.13    147.60 o 
   8   1   6     4129.71     4294.20    232.85 o 
   9   1   6     2928.11     2187.04    121.41 o 
  10   1   6      138.33      127.96     23.04 o 
  11   1   6     2674.81     2437.76    135.73 o 
  12   1   6      812.50     1085.07     69.66 o 
  13   1   6      256.28      311.87     33.45 o 
  14   1   6       21.35       61.18     24.67 o 
  15   1   6     1027.48     1475.27    103.93 o 
  16   1   6     1698.19     1671.45    109.52 o 
  17   1   6      194.43      185.48     40.40 o 
  18   1   6      158.66      143.86     43.03 o 
  19   1   6        2.65       -1.12     38.11 o 
  20   1   6      310.54      396.16     59.70 o 
  21   1   6        1.59      -38.94     38.94 o 
  22   1   6        2.23      -42.27     42.27 o 
  23   1   6        4.36      -45.08     45.08 o 
   0   2   6    21006.26    19474.29   1918.76 o 
   2   2   6     1053.61      768.25     48.73 o 
   3   2   6      509.84      643.71     46.96 o 
   4   2   6     7754.03     7168.71    387.38 o 
   5   2   6      160.27      255.14     23.00 o 
   6   2   6     1828.03     1775.74     98.92 o 
   7   2   6     7837.53     7721.32    416.54 o 
   8   2   6     1047.39     1559.65     88.24 o 
   9   2   6     1138.76     1159.14     70.17 o 
  10   2   6      909.91      940.62     61.27 o 
  11   2   6     2723.76     2362.18    131.95 o 
  12   2   6        6.34      -20.49     20.49 o 
  13   2   6     1170.88     1339.66     82.10 o 
  14   2   6        2.55      -17.57     27.19 o 
  15   2   6     4253.24     4088.34    252.76 o 
  16   2   6       48.36       39.38     32.59 o 
  17   2   6      861.82     1232.15     94.26 o 
  18   2   6      122.75      176.52     43.51 o 
  19   2   6      151.07      172.39     47.29 o 
  20   2   6       18.57       40.51     46.50 o 
  21   2   6      443.39      665.35     96.54 o 
  22   2   6        2.80      -45.98     45.98 o 
  23   2   6       52.27      -27.93     51.33 o 
   1   3   6    20611.09    18557.85   1293.55 o 
   2   3   6     8336.53     6916.18    418.88 o 
   3   3   6      156.89      296.15     31.48 o 
   4   3   6     2740.12     2194.64    127.97 o 
   5   3   6       14.14      -13.72     13.72 o 
   6   3   6     6694.49     5500.82    298.20 o 
   7   3   6    22735.49    21523.45   1152.80 o 
   8   3   6      248.14      248.49     27.43 o 
   9   3   6     1063.21     1352.83     80.83 o 
  10   3   6     2826.37     2685.81    149.28 o 
  11   3   6    12071.07    11000.49    592.80 o 
  12   3   6      307.45      351.25     35.32 o 
  13   3   6     2082.29     1820.96    120.52 o 
  14   3   6      983.08     1073.88     83.35 o 
  15   3   6      221.83      124.65     42.38 o 
  16   3   6      286.08      284.63     46.55 o 
  17   3   6     1997.79     2233.94    173.63 o 
  18   3   6     1218.06     1433.62    111.05 o 
  19   3   6      384.05      566.10     65.56 o 
  20   3   6        0.57      -23.65     47.91 o 
  21   3   6      113.04       63.68     52.84 o 
  22   3   6       23.80      -18.46     49.55 o 
  23   3   6        4.07       19.86     53.15 o 
   0   4   6     1036.82     1616.17    169.07 o 
   1   4   6     1015.83     1259.69    105.71 o 
   2   4   6       11.63      -15.79     32.42 o 
   3   4   6      263.08      346.88     37.91 o 
   4   4   6     1693.09     1277.30     85.43 o 
   5   4   6     3766.12     4060.81    247.13 o 
   6   4   6     1054.89      728.17     62.21 o 
   7   4   6     2696.00     3151.36    193.39 o 
   8   4   6     2567.54     2781.06    172.21 o 
   9   4   6     2817.18     2404.53    141.02 o 
  10   4   6     4502.47     3856.23    211.31 o 
  11   4   6     1714.92     1707.41    108.48 o 
  12   4   6       37.29        4.03     28.31 o 
  13   4   6     2172.48     2028.50    135.60 o 
  14   4   6       45.98        1.33     32.43 o 
  15   4   6        1.04      -33.19     33.19 o 
  16   4   6      188.09      183.59     43.28 o 
  17   4   6     1343.38     1835.01    142.48 o 
  18   4   6      471.42      463.92     65.71 o 
  19   4   6      282.22      203.13     53.05 o 
  20   4   6       79.44       64.60     46.52 o 
  21   4   6      306.72      387.01     73.96 o 
  22   4   6        6.63      -50.40     50.40 o 
   1   5   6      182.60      365.06     60.50 o 
   2   5   6     6715.97     5601.96    484.64 o 
   3   5   6      109.65       62.25     39.07 o 
   4   5   6      891.54      859.85     69.18 o 
   5   5   6     1388.52     1445.82    100.78 o 
   6   5   6       33.44       33.68     23.08 o 
   7   5   6       30.52        5.08     26.42 o 
   8   5   6      215.32      220.10     37.07 o 
   9   5   6     1141.74     1113.42     80.74 o 
  10   5   6        7.74       43.24     28.37 o 
  11   5   6     2130.73     2293.53    215.16 o 
  12   5   6       52.12       62.31     59.12 o 
  13   5   6        0.19      -34.78     34.78 o 
  14   5   6     1714.80     2121.06    157.30 o 
  15   5   6     1926.88     2383.06    175.48 o 
  16   5   6       24.75       -6.66     43.49 o 
  17   5   6      167.95      110.27     57.83 o 
  18   5   6      102.23       77.91     46.47 o 
  19   5   6      311.36      424.13     64.12 o 
  20   5   6       24.64      -45.05     45.05 o 
  21   5   6       46.36      -47.74     47.74 o 
   0   6   6        4.70      -24.07     57.96 o 
   1   6   6     4304.60     4382.06    384.01 o 
   3   6   6      509.08      677.47    128.29 o 
   4   6   6     1922.20     1832.98    159.82 o 
   5   6   6     7905.63     7635.07    534.93 o 
   6   6   6      937.74     1156.27     84.37 o 
   7   6   6      408.41      483.84     74.04 o 
   8   6   6     1107.16     1234.53     97.36 o 
   9   6   6     1112.01     1373.48    106.89 o 
  10   6   6       93.81       71.16     45.90 o 
  11   6   6       53.86      -15.49     40.29 o 
  12   6   6     1602.41     1842.99    152.49 o 
  13   6   6      863.48     1013.51    101.58 o 
  14   6   6      215.32      117.20     51.17 o 
  15   6   6       54.25      -43.13     43.13 o 
  16   6   6      490.49      445.96     90.26 o 
  17   6   6      209.30      271.51     57.83 o 
  19   6   6        0.58      -46.63     46.63 o 
  20   6   6       20.01      -45.95     45.95 o 
   1   7   6        5.85      -41.74     44.45 o 
   2   7   6       50.92       99.47     53.83 o 
   3   7   6      819.98      869.92    107.31 o 
   4   7   6      867.84     1372.36    170.68 o 
   5   7   6     1407.69     1488.98    128.90 o 
   6   7   6        7.05      -11.12     37.22 o 
   7   7   6      232.14      369.95     56.85 o 
   8   7   6      531.82      556.35     66.64 o 
   9   7   6      301.52      493.74     75.70 o 
  10   7   6       30.20        4.85     47.21 o 
  11   7   6      836.16     1057.11    125.16 o 
  12   7   6     3072.67     3106.30    253.31 o 
  13   7   6      201.74      259.36     61.10 o 
  14   7   6        0.00      -16.90     50.43 o 
  15   7   6      716.03      729.08     90.77 o 
  16   7   6       99.81       22.41     51.31 o 
  17   7   6        1.29      -42.16     42.16 o 
  18   7   6        3.04      -49.15     49.15 o 
  19   7   6      253.37      133.21     59.63 o 
   0   8   6       62.89       66.84     85.89 o 
   1   8   6       25.32       -6.11     52.06 o 
   2   8   6       15.78        2.74     49.72 o 
   3   8   6     3631.16     3609.12    323.14 o 
   4   8   6      348.17      342.97     68.76 o 
   5   8   6      167.97      160.60     54.26 o 
   6   8   6      161.64      132.10     51.61 o 
   7   8   6      375.36      459.80     69.86 o 
   8   8   6       33.19      -30.33     59.83 o 
   9   8   6      486.11      527.01     96.42 o 
  10   8   6      532.68      553.79    145.01 o 
  11   8   6        8.63      -12.97     54.09 o 
  12   8   6     1482.81     1568.31    156.09 o 
  13   8   6      109.44       58.86     60.69 o 
  14   8   6      466.38      578.98     93.56 o 
  15   8   6       74.81       -2.35     58.44 o 
  16   8   6       82.57       79.40     59.13 o 
  17   8   6       23.07      -52.65     52.65 o 
  18   8   6        1.42      -49.47     49.47 o 
   1   9   6     2346.87     2718.90    258.49 o 
   2   9   6      408.80      293.90     76.98 o 
   3   9   6     2684.33     2872.28    276.56 o 
   4   9   6      129.38      210.99     68.72 o 
   5   9   6     2666.25     3009.44    227.59 o 
   6   9   6     1010.79     1263.98    150.85 o 
   7   9   6       42.43       11.51     69.38 o 
   8   9   6      469.14      416.52     96.66 o 
   9   9   6      867.16      989.14    146.43 o 
  10   9   6      195.19      275.25     86.99 o 
  11   9   6      145.48       35.65     73.49 o 
  12   9   6        9.91      -52.33     52.33 o 
  13   9   6       41.94      -56.62     56.62 o 
  14   9   6      188.99       90.07     63.92 o 
  15   9   6       82.40      -30.56     59.27 o 
  16   9   6       72.86      -60.96     60.96 o 
   0  10   6       14.44      -68.43     93.55 o 
   1  10   6       26.78      137.81    123.15 o 
   2  10   6      198.07      268.61     84.11 o 
   3  10   6      203.72      261.71     83.44 o 
   4  10   6        5.26        0.72     67.52 o 
   5  10   6      179.55      129.82     79.51 o 
   6  10   6       40.66       26.35     96.63 o 
   7  10   6      566.33      470.29    109.84 o 
   8  10   6      230.07      135.70     66.94 o 
   9  10   6      118.16       50.43     61.66 o 
  10  10   6       74.66       24.79     69.52 o 
  11  10   6     1166.54     1615.33    171.68 o 
  12  10   6      234.76      291.50     83.53 o 
  13  10   6        6.70      -65.11     65.11 o 
  14  10   6        8.01      -46.79     68.76 o 
   1  11   6      164.15      138.61     51.85 o 
   2  11   6       37.33      -46.23     46.23 o 
   3  11   6      180.65       95.12     53.84 o 
   4  11   6      251.63      124.51     55.44 o 
   5  11   6      218.26      136.29     72.48 o 
   6  11   6      106.79      173.57     81.04 o 
   7  11   6      569.84      786.90    140.87 o 
   8  11   6       58.59       89.20     90.53 o 
   9  11   6        0.31      -65.96     65.96 o 
  10  11   6        4.07      -61.18     61.18 o 
  11  11   6      100.18       60.64     75.42 o 
  12  11   6        8.66      -63.98     63.98 o 
   0  12   6        0.21      -67.71     67.71 o 
   1  12   6       20.96      -29.06     50.16 o 
   2  12   6       14.97      -20.30     49.58 o 
   3  12   6      146.16      118.90     58.35 o 
   4  12   6        3.22      -68.23     68.23 o 
   5  12   6       99.46      118.38     83.77 o 
   6  12   6       39.78      -29.45     71.94 o 
   7  12   6        0.59      -65.80     65.80 o 
   8  12   6        1.01      -22.89     77.04 o 
   1   1   7    24647.89    27077.77   1535.64 o 
   3   1   7    13164.62    11798.88    709.20 o 
   4   1   7     6671.04     6131.00    330.40 o 
   5   1   7     2306.42     1875.21    103.60 o 
   6   1   7      462.32      727.23     46.59 o 
   7   1   7       31.48       -4.25     15.28 o 
   8   1   7     3192.08     2430.59    133.95 o 
   9   1   7     1799.89     1175.73     68.38 o 
  10   1   7        9.21      -11.26     18.81 o 
  11   1   7     2600.08     2914.66    161.25 o 
  12   1   7        4.48      -16.25     21.08 o 
  13   1   7      127.01       77.64     24.66 o 
  14   1   7       44.19       55.13     24.85 o 
  15   1   7      273.14      296.75     41.12 o 
  16   1   7        7.73      -14.60     30.57 o 
  17   1   7     1145.70     1466.06    112.38 o 
  18   1   7     1113.65      993.80     91.82 o 
  19   1   7     1355.55     1615.90    136.23 o 
  20   1   7        7.63      -37.59     37.59 o 
  21   1   7       48.31      -40.83     40.83 o 
  22   1   7      202.71       86.46     51.85 o 
  23   1   7       17.84      -25.07     46.44 o 
   0   2   7   103587.20   115849.56  11391.15 o 
   4   2   7       29.01       55.00     14.35 o 
   7   2   7      174.09      226.91     25.29 o 
   8   2   7    10252.93    10241.76    551.36 o 
   9   2   7     1791.83     1696.85     95.77 o 
  10   2   7     1261.32     1415.45     82.05 o 
  11   2   7      165.00      202.40     28.45 o 
  12   2   7     1340.05     1352.34     82.28 o 
  13   2   7     4484.03     4072.53    223.82 o 
  14   2   7      942.40     1129.49     85.83 o 
  15   2   7      420.52      593.96     57.96 o 
  16   2   7     1255.87     1472.42    108.11 o 
  17   2   7      265.63      372.09     50.63 o 
  18   2   7      384.56      309.15     49.35 o 
  19   2   7      270.16      316.62     56.45 o 
  21   2   7        1.82       38.05     58.38 o 
  22   2   7      154.48      153.08     57.96 o 
  23   2   7        3.81      -47.99     47.99 o 
   1   3   7    13393.90    10967.78    766.88 o 
   2   3   7      817.45      610.05     47.46 o 
   3   3   7     4427.69     5683.01    324.75 o 
   4   3   7     6699.03     6556.94    373.64 o 
   5   3   7       91.02      102.09     20.16 o 
   6   3   7    22339.63    21382.70   1145.07 o 
   7   3   7      958.73      882.60     58.70 o 
   8   3   7     1655.49     1658.39     94.12 o 
   9   3   7     5717.28     6209.66    336.75 o 
  11   3   7      311.15      357.11     35.95 o 
  12   3   7      361.49      573.59     48.39 o 
  13   3   7      164.65      115.89     34.00 o 
  14   3   7      419.38      471.71     50.92 o 
  15   3   7      610.84      724.84     67.05 o 
  16   3   7      238.57      214.00     43.38 o 
  17   3   7       19.64        1.52     36.81 o 
  18   3   7        9.28       58.34     40.15 o 
  19   3   7        2.20      -42.26     42.26 o 
  20   3   7      171.30       95.26     53.85 o 
  21   3   7      627.69      700.14     90.40 o 
  22   3   7        0.01      -34.70     51.83 o 
   0   4   7     5296.34     4301.07    432.20 o 
   1   4   7     1923.77     1418.56    105.99 o 
   2   4   7     4846.48     3914.42    278.43 o 
   3   4   7       25.57       77.96     23.61 o 
   5   4   7     1935.99     1638.19     98.52 o 
   7   4   7    10657.49    10716.39    644.61 o 
   8   4   7     2279.18     2137.99    126.26 o 
   9   4   7      257.05      248.60     33.59 o 
  10   4   7     1556.63     1777.24    104.24 o 
  11   4   7       49.21       29.35     23.59 o 
  12   4   7      773.27      801.06     67.73 o 
  13   4   7       19.01      -28.90     28.90 o 
  14   4   7       12.55       -0.13     33.75 o 
  15   4   7        0.32      -32.96     32.96 o 
  16   4   7      648.55      721.36     70.25 o 
  17   4   7       61.41      -16.17     42.01 o 
  18   4   7      169.35      107.25     47.96 o 
  19   4   7        6.67      -46.83     46.83 o 
  20   4   7      623.72      800.89    100.96 o 
  21   4   7       43.11       24.86     53.78 o 
  22   4   7       64.50       57.20     58.93 o 
   1   5   7     5088.90     4291.61    335.11 o 
   2   5   7     1380.11     1748.31    142.35 o 
   3   5   7     2000.97     2198.33    160.60 o 
   4   5   7     3944.00     4723.13    288.94 o 
   6   5   7       20.04       11.20     21.94 o 
   7   5   7      224.06      266.18     39.95 o 
   8   5   7      102.97      132.64     33.84 o 
   9   5   7       14.04       -9.90     26.07 o 
  10   5   7        4.65      -24.63     24.63 o 
  11   5   7        1.10      -32.01     32.01 o 
  12   5   7      232.28      248.69     47.44 o 
  13   5   7       88.25       42.19     39.69 o 
  14   5   7      471.29      580.17     69.28 o 
  15   5   7      155.96      101.19     47.14 o 
  16   5   7      393.80      499.18     68.33 o 
  17   5   7        4.32      -45.12     45.12 o 
  18   5   7      489.97      409.22     64.05 o 
  19   5   7        1.65      -44.77     44.77 o 
  20   5   7       95.84       52.76     49.61 o 
  21   5   7        0.25      -48.02     48.02 o 
   0   6   7     2870.94     2885.02    364.97 o 
   1   6   7     1388.73     1910.84    190.37 o 
   4   6   7     1472.73     1608.23    127.26 o 
   5   6   7      392.51      635.79     61.00 o 
   6   6   7      847.28      818.20     88.10 o 
   7   6   7     1124.49     1287.82    100.60 o 
   8   6   7      315.82      401.33     49.46 o 
   9   6   7      355.17      366.29     50.01 o 
  10   6   7       77.97       57.50     58.78 o 
  11   6   7      240.95      280.90     53.95 o 
  12   6   7      932.32     1076.32     96.87 o 
  13   6   7      334.65      212.08     50.78 o 
  14   6   7        0.03      -40.57     40.57 o 
  15   6   7       75.80       12.44     44.10 o 
  16   6   7       83.46       75.12     50.56 o 
  17   6   7      832.93     1133.23    107.93 o 
  18   6   7       24.23      -42.26     42.26 o 
  19   6   7      287.25      166.66     58.09 o 
  20   6   7        2.50      -35.45     48.82 o 
   1   7   7     2588.17     2676.34    242.85 o 
   2   7   7       40.05       67.27     49.66 o 
   3   7   7      425.73      475.23     78.34 o 
   4   7   7      682.47      950.58    107.98 o 
   5   7   7       51.50      -32.65     35.71 o 
   6   7   7     3661.21     3648.27    262.39 o 
   7   7   7       29.77      -34.54     34.54 o 
   8   7   7        3.01      -32.36     34.65 o 
   9   7   7       77.56       29.29     45.86 o 
  11   7   7      550.75      540.60     80.89 o 
  12   7   7      417.24      627.48     86.98 o 
  13   7   7        0.13       -0.33     52.17 o 
  14   7   7     2066.39     2332.67    188.36 o 
  15   7   7        4.32      -34.97     47.06 o 
  16   7   7      101.41       83.11     51.48 o 
  17   7   7       61.82        6.15     49.82 o 
  18   7   7      113.59      128.61     58.88 o 
  19   7   7        1.32      -49.65     49.65 o 
   1   8   7       52.90       96.84     62.40 o 
   2   8   7        7.13      -47.94     47.94 o 
   3   8   7      643.33      685.47    100.50 o 
   4   8   7     1693.23     1846.53    172.21 o 
   6   8   7      589.84      753.81     86.78 o 
   7   8   7     2161.85     2433.86    188.80 o 
   8   8   7      934.53     1057.61    137.57 o 
   9   8   7        1.68      -59.76     59.76 o 
  10   8   7     2374.29     2535.63    220.04 o 
  11   8   7      185.32      191.82     66.58 o 
  12   8   7      119.50      170.96     66.78 o 
  13   8   7      340.03      502.84     87.67 o 
  14   8   7      194.27      117.74     66.23 o 
  15   8   7      141.16       18.27     61.56 o 
  16   8   7       38.02       44.46     58.24 o 
  18   8   7        3.13      -51.50     51.50 o 
   1   9   7      444.03      335.57     83.62 o 
   2   9   7     1643.68     2301.30    355.11 o 
   3   9   7      348.01      322.17     85.43 o 
   4   9   7     2404.44     3053.24    267.91 o 
   5   9   7      126.66      147.63     62.19 o 
   6   9   7      348.72      326.84     70.79 o 
   7   9   7      317.03      333.41    117.74 o 
   8   9   7      167.75       64.77     74.03 o 
   9   9   7      454.98      593.67    107.04 o 
  10   9   7      477.13      646.00    119.18 o 
  11   9   7        5.42       39.23     68.96 o 
  12   9   7       65.15      -11.16     66.72 o 
  13   9   7      138.09       80.20     66.77 o 
  14   9   7       41.77      -12.41     59.81 o 
  15   9   7        0.53      -58.81     58.81 o 
  16   9   7       10.76      -61.00     61.00 o 
   0  10   7     4275.58     3456.21    447.54 o 
   1  10   7        9.11       82.51     71.47 o 
   2  10   7      604.47      559.92    104.36 o 
   3  10   7        1.01      -49.16     65.83 o 
   4  10   7     1360.93     1902.46    224.26 o 
   5  10   7       13.60      -58.53     58.53 o 
   6  10   7      763.09      853.89    154.46 o 
   7  10   7      298.53      296.57     97.67 o 
   8  10   7       88.30       41.92     80.77 o 
   9  10   7      211.70      116.34     85.44 o 
  10  10   7       62.30       85.41     83.13 o 
  11  10   7      571.31      720.37    109.69 o 
  12  10   7      574.58      846.74    122.10 o 
  13  10   7      313.77      358.40     91.43 o 
  14  10   7       11.88       12.51     74.23 o 
   1  11   7        2.07      -19.15     70.04 o 
   2  11   7      306.33      361.62     95.90 o 
   3  11   7       91.36       -0.65     73.75 o 
   4  11   7      447.57      237.78     79.46 o 
   5  11   7        1.37      -84.79     84.79 o 
   6  11   7       97.19       76.33     71.05 o 
   7  11   7      292.51      221.39     74.84 o 
   8  11   7       49.83      -38.37     66.26 o 
   9  11   7        9.35      -80.27     80.27 o 
  10  11   7       46.31      -42.32     70.01 o 
  11  11   7       76.41      -70.44     72.26 o 
   0  12   7        9.40      -79.39     79.39 o 
   1  12   7        2.74       23.52     48.14 o 
   2  12   7       78.99       16.70     50.29 o 
   3  12   7      132.98       76.38     51.89 o 
   4  12   7       70.22      -68.90     68.90 o 
   5  12   7       83.85       89.99     78.26 o 
   6  12   7      321.68      482.62    102.98 o 
   7  12   7        0.07      -44.83     70.11 o 
   0   0   8    15339.80    23711.37   2329.82 o 
   1   0   8     3909.36     3085.94    238.76 o 
   3   0   8    65019.55    64438.32   5464.32 o 
   5   0   8    13103.03    14877.26   1130.08 o 
   6   0   8    17272.83    13988.91   1063.75 o 
   7   0   8     1335.03      858.41     77.89 o 
   9   0   8    11822.11    10351.90    788.88 o 
  10   0   8    30795.37    29316.37   2222.29 o 
  11   0   8      556.70      653.12     88.32 o 
  12   0   8     7716.51     5484.68    422.49 o 
  13   0   8        0.52      -29.38     29.38 o 
  14   0   8      693.03      816.73     83.62 o 
  15   0   8       18.66       -5.40     37.07 o 
  16   0   8     1935.26     1780.27    163.24 o 
  17   0   8      677.29      640.77    101.48 o 
  18   0   8     3934.39     3485.53    356.55 o 
  19   0   8       38.62      198.95     87.40 o 
  20   0   8      123.62       64.09     63.04 o 
  21   0   8     1632.95     2264.98    276.24 o 
  22   0   8        5.55       -5.19     62.48 o 
  23   0   8       97.74       53.07     68.04 o 
   1   1   8   102108.95    95246.07   5394.43 o 
   2   1   8      966.14     1220.75     73.01 o 
   3   1   8     1397.22     1942.24    120.00 o 
   4   1   8       40.49       62.08     14.78 o 
   5   1   8     1147.18     1566.76     87.32 o 
   6   1   8     1605.48     1518.46     84.95 o 
   7   1   8     1795.59     1204.27     69.16 o 
   8   1   8       19.69       39.41     28.19 o 
   9   1   8     8341.45     7673.19    414.66 o 
  10   1   8      865.00     1276.27     78.52 o 
  11   1   8    24102.31    23791.92   1275.72 o 
  12   1   8       17.04       23.24     22.61 o 
  13   1   8     2812.90     2265.64    127.52 o 
  14   1   8      290.60      276.69     35.07 o 
  15   1   8     1454.06     1427.36     93.83 o 
  16   1   8      786.17     1224.50     93.62 o 
  17   1   8      578.37      814.43     72.24 o 
  18   1   8      336.51      349.15     55.24 o 
  19   1   8       79.67       36.56     41.26 o 
  20   1   8       23.66       32.20     41.17 o 
  21   1   8      348.25      266.84     54.32 o 
  22   1   8      101.51       92.14     52.55 o 
  23   1   8       95.24      130.17     55.80 o 
   0   2   8     1672.93     1579.49    162.89 o 
   1   2   8       60.37      119.19     20.24 o 
   2   2   8     1219.65     1125.80     72.27 o 
   3   2   8     7075.10     7335.03    418.29 o 
   4   2   8      307.94      310.74     25.27 o 
   5   2   8        9.30       30.49     15.95 o 
   6   2   8     1242.14     1346.60     76.78 o 
   7   2   8      599.55      966.18     60.57 o 
   8   2   8     3215.75     2950.76    162.30 o 
   9   2   8      148.22      246.92     33.41 o 
  11   2   8     2082.84     2040.77    115.08 o 
  12   2   8      607.68      912.68     63.47 o 
  13   2   8     1681.87     1787.35    108.95 o 
  14   2   8       30.55        2.21     28.19 o 
  15   2   8     2954.63     2512.72    159.67 o 
  16   2   8      969.50     1189.70     92.39 o 
  17   2   8     1938.78     1933.48    131.61 o 
  18   2   8       67.28       38.37     48.35 o 
  19   2   8        0.22      -38.55     38.55 o 
  20   2   8        0.35      -38.93     38.93 o 
  21   2   8      133.60      106.69     51.54 o 
  22   2   8        4.24       31.88     51.87 o 
  23   2   8        0.42       -4.43     53.35 o 
   1   3   8     4062.87     3292.01    234.48 o 
   2   3   8     3990.80     4175.58    255.10 o 
   3   3   8      707.72      890.25     59.06 o 
   4   3   8     3912.73     3114.46    179.95 o 
   5   3   8     2092.09     1924.62    113.77 o 
   6   3   8     6601.69     6914.26    393.70 o 
   7   3   8      315.59      508.54     40.13 o 
   8   3   8     3606.62     2982.70    164.66 o 
   9   3   8       57.07       48.07     22.01 o 
  10   3   8      837.84     1103.74     72.44 o 
  11   3   8      155.71      113.40     26.58 o 
  12   3   8      249.03      341.33     43.00 o 
  13   3   8      396.06      390.48     46.99 o 
  14   3   8      321.27      315.54     44.50 o 
  15   3   8        0.27      -32.71     32.71 o 
  16   3   8        2.34      -32.64     32.64 o 
  17   3   8     3920.11     3572.68    224.76 o 
  18   3   8       24.92      -18.63     38.20 o 
  19   3   8      691.57      587.97     66.00 o 
  20   3   8       37.42      -48.54     48.54 o 
  21   3   8      346.22      236.48     61.63 o 
  22   3   8       65.84       -2.46     53.87 o 
   0   4   8     1654.12     1749.46    182.74 o 
   1   4   8      467.85      422.45     46.51 o 
   2   4   8     1078.73     1086.56     83.20 o 
   3   4   8     1087.87     1272.67     88.24 o 
   4   4   8       33.03      -12.47     19.11 o 
   5   4   8     1629.50     1708.78    103.76 o 
   6   4   8     7228.36     8422.29    479.48 o 
   7   4   8     1562.29     1669.69    110.70 o 
   8   4   8     2122.21     2008.58    119.24 o 
   9   4   8       16.22      -18.80     23.67 o 
  10   4   8     1014.88     1114.99     72.92 o 
  11   4   8       64.57        3.21     23.95 o 
  12   4   8       11.64      -23.18     29.04 o 
  13   4   8      140.61      102.60     35.91 o 
  14   4   8        0.41      -32.69     32.69 o 
  15   4   8       15.45      -35.65     35.65 o 
  16   4   8       37.04      -24.59     36.98 o 
  17   4   8        1.11      -38.57     38.57 o 
  18   4   8      681.55      808.55     84.99 o 
  19   4   8        2.49      -25.79     44.46 o 
  20   4   8        2.95      -22.89     46.95 o 
  21   4   8      231.40      197.51     64.51 o 
  22   4   8        9.24      -21.13     54.42 o 
   1   5   8     3552.55     3232.98    232.98 o 
   2   5   8     5612.13     4910.46    348.99 o 
   3   5   8     7254.30     6767.26    441.27 o 
   4   5   8       44.37       -5.56     22.84 o 
   5   5   8     7970.91     7048.28    403.65 o 
   6   5   8       49.80       22.32     22.30 o 
   7   5   8     1720.78     1381.75     98.12 o 
   8   5   8        0.30      -25.40     25.40 o 
   9   5   8     4250.45     3871.61    237.47 o 
  10   5   8        0.10      -25.05     25.05 o 
  11   5   8       97.90       76.23     36.11 o 
  12   5   8       33.07      -33.67     35.79 o 
  13   5   8       24.12      -33.60     37.20 o 
  14   5   8       91.84      141.93     47.32 o 
  15   5   8     1788.53     2370.56    173.58 o 
  16   5   8      475.80      465.65     60.90 o 
  17   5   8       75.84       29.15     47.25 o 
  18   5   8        7.15      -44.03     44.03 o 
  19   5   8      354.19      416.86     69.14 o 
  20   5   8       57.00      -46.11     51.76 o 
  21   5   8      241.08      288.83     68.66 o 
   0   6   8     2982.95     2940.88    303.98 o 
   1   6   8     4562.12     3900.84    280.59 o 
   2   6   8       29.45       21.52     32.34 o 
   3   6   8     2652.35     2362.22    174.20 o 
   4   6   8     1069.21     1168.31    100.00 o 
   5   6   8      508.87      672.77     63.17 o 
   6   6   8      123.45      129.73     37.98 o 
   7   6   8      958.32     1443.45    105.41 o 
   8   6   8     1745.53     1870.39    127.42 o 
   9   6   8     5838.39     5052.81    309.13 o 
  10   6   8       30.61      -29.53     36.86 o 
  11   6   8     3802.40     3229.50    234.16 o 
  12   6   8       32.71       18.08     42.60 o 
  13   6   8     1263.82     1815.28    141.67 o 
  14   6   8        6.73      -43.33     43.33 o 
  15   6   8      219.02      227.90     71.44 o 
  16   6   8       64.22       -8.99     47.37 o 
  17   6   8       58.01       40.51     47.59 o 
  18   6   8       20.35      -47.14     47.14 o 
  19   6   8      225.45      236.99     63.25 o 
  20   6   8        8.02      -55.88     55.88 o 
   1   7   8      249.10      176.87     58.15 o 
   2   7   8       39.04       28.56     43.34 o 
   3   7   8     1073.22     1168.63    115.07 o 
   4   7   8        0.23       16.44     37.49 o 
   5   7   8      158.20       42.77     42.33 o 
   6   7   8       38.51       23.18     40.26 o 
   7   7   8     1020.70     1008.88    134.46 o 
   8   7   8       50.91        6.68     37.96 o 
   9   7   8      140.01      187.58     57.36 o 
  10   7   8      454.59      390.05     66.71 o 
  11   7   8     1659.38     2090.78    173.44 o 
  12   7   8        0.35      -36.84     47.05 o 
  13   7   8       73.32       35.66     50.30 o 
  14   7   8      555.41      556.61     78.75 o 
  15   7   8      606.97      586.22     77.82 o 
  16   7   8       19.89      -44.08     44.08 o 
  17   7   8       81.43      -21.65     50.99 o 
  18   7   8        3.07      -42.33     57.48 o 
  19   7   8      232.54      332.83     76.86 o 
   0   8   8      198.76      284.60    102.37 o 
   1   8   8      237.39      165.26     65.91 o 
   2   8   8      145.79      186.27     63.54 o 
   3   8   8        2.30       -0.32     51.23 o 
   4   8   8        0.49      -46.28     46.28 o 
   5   8   8      664.58      912.81     97.93 o 
   6   8   8     1954.51     2556.14    200.97 o 
   7   8   8       31.72      -31.89     50.06 o 
   8   8   8       64.42      -40.62     59.38 o 
   9   8   8      770.64      768.23    108.57 o 
  10   8   8       26.27      -23.31     54.74 o 
  11   8   8      231.51      250.21     67.25 o 
  12   8   8        0.34      -52.66     52.66 o 
  13   8   8      734.17      962.63    106.27 o 
  14   8   8       44.61        7.15     57.96 o 
  15   8   8       75.72      120.60     59.68 o 
  16   8   8      106.60       63.37     71.20 o 
  17   8   8        1.46      -49.62     61.19 o 
   1   9   8      473.19      514.13     95.67 o 
   2   9   8       59.30       18.72     63.32 o 
   3   9   8       95.46       -6.52     62.65 o 
   4   9   8      263.80      289.49     76.95 o 
   5   9   8     1420.14     1801.81    194.32 o 
   6   9   8      480.02      814.73    113.59 o 
   7   9   8      376.78      383.20     97.72 o 
   8   9   8       11.74      -65.57     68.50 o 
   9   9   8      204.75      269.50     81.04 o 
  10   9   8      233.42      234.57     88.91 o 
  11   9   8        0.46       32.26     72.51 o 
  12   9   8        0.04      -18.56     59.98 o 
  13   9   8       30.67      -36.84     59.65 o 
  14   9   8       19.18      -63.73     63.73 o 
  15   9   8       13.40      -26.90     63.45 o 
  16   9   8       38.85        5.27     66.74 o 
   0  10   8       17.64      -55.59    103.32 o 
   1  10   8      165.58      206.35    138.75 o 
   2  10   8        0.05        2.75     66.15 o 
   3  10   8      369.93      233.93     82.60 o 
   4  10   8        8.94       24.85     64.15 o 
   5  10   8      421.62      478.23     88.93 o 
   6  10   8        0.78      -23.75     80.52 o 
   7  10   8      438.74      570.49    133.81 o 
   8  10   8        1.14      -69.77     69.77 o 
   9  10   8      161.69      133.90     86.20 o 
  10  10   8      139.29      245.63     89.82 o 
  11  10   8     1052.12     1436.95    174.27 o 
  12  10   8      194.54      279.70    112.79 o 
  13  10   8        4.07      -44.98     82.95 o 
  14  10   8       21.84       61.88     91.62 o 
   1  11   8        5.94      -67.27     67.27 o 
   2  11   8      142.42       92.76     82.90 o 
   3  11   8      159.05      148.90    120.84 o 
   4  11   8       90.67      -17.62     72.24 o 
   5  11   8       40.63        6.87     92.01 o 
   6  11   8        7.45      -51.16     80.50 o 
   7  11   8      365.63      454.15    120.63 o 
   8  11   8        3.88      -79.31     79.31 o 
   9  11   8       78.59        9.19     87.90 o 
  10  11   8       12.64        5.49     78.29 o 
  11  11   8      143.23       98.93    106.74 o 
   0  12   8      262.33      324.31     84.58 o 
   1  12   8       54.49       44.41     51.90 o 
   2  12   8        0.72      -26.70     49.63 o 
   3  12   8       44.59      -27.69     44.94 o 
   4  12   8       29.02       38.02     67.31 o 
   5  12   8       26.85      -65.27     65.27 o 
   6  12   8      104.94      -23.99     71.99 o 
   1   1   9      117.98       89.26     21.95 o 
   2   1   9       22.80       32.67     15.19 o 
   3   1   9     5162.48     5161.13    313.10 o 
   4   1   9    13148.24    12378.30    745.20 o 
   5   1   9     2950.58     2068.91    114.17 o 
   6   1   9     2415.41     1779.44     99.07 o 
   7   1   9     1410.15     1378.39     78.50 o 
   8   1   9      689.85      666.10     46.20 o 
   9   1   9     9905.75     8044.18    434.18 o 
  10   1   9      769.62     1130.43     72.27 o 
  11   1   9     5091.29     6422.46    348.59 o 
  13   1   9     1384.18     1427.20     89.18 o 
  14   1   9     1670.08     1768.45    102.01 o 
  15   1   9       72.47       47.39     30.45 o 
  16   1   9     1343.49     1769.03    124.52 o 
  17   1   9       27.23      -19.51     33.54 o 
  18   1   9      522.48      702.91     92.62 o 
  19   1   9       56.51       98.18     45.45 o 
  20   1   9       15.51      -31.38     39.01 o 
  21   1   9        0.01       55.41     44.31 o 
  22   1   9      197.91      233.58     53.72 o 
   0   2   9     1817.78     1604.90    142.47 o 
   1   2   9       79.43       63.61     18.25 o 
   2   2   9     2029.44     1817.94    113.64 o 
   4   2   9      509.61      482.02     35.64 o 
   6   2   9     7692.65     6836.51    369.24 o 
   7   2   9    17482.62    18553.48    995.21 o 
   8   2   9      216.11      211.64     26.96 o 
   9   2   9       52.54       34.83     27.26 o 
  10   2   9      410.70      476.89     40.65 o 
  11   2   9        5.79       -4.07     21.42 o 
  12   2   9      856.65     1127.64     72.69 o 
  13   2   9       28.83       35.85     25.58 o 
  14   2   9      429.75      641.37     59.06 o 
  15   2   9      859.55     1099.16     86.37 o 
  16   2   9       39.30       64.84     36.78 o 
  17   2   9      531.38      457.74     55.66 o 
  18   2   9       49.28      -24.85     46.60 o 
  19   2   9       64.25       60.52     43.19 o 
  20   2   9       84.03       45.02     44.21 o 
  21   2   9       23.96      -10.76     48.95 o 
  22   2   9       32.07       58.74     70.31 o 
   1   3   9       23.01      -16.68     18.31 o 
   2   3   9      900.65      999.01     69.92 o 
   3   3   9     3563.82     4689.64    268.94 o 
   4   3   9      631.01      741.89     52.24 o 
   5   3   9     1716.16     2228.61    130.29 o 
   6   3   9     3349.16     2923.66    170.01 o 
   7   3   9     1055.37     1287.68     81.26 o 
   8   3   9     1213.37     1522.42     91.21 o 
   9   3   9     1127.29     1243.49     76.82 o 
  10   3   9       13.89       16.84     23.19 o 
  11   3   9     3179.27     2634.62    147.22 o 
  12   3   9     2111.07     2184.38    123.71 o 
  13   3   9      447.04      533.90     54.65 o 
  14   3   9        0.16      -31.31     31.31 o 
  15   3   9      826.65     1110.34     88.57 o 
  16   3   9      227.97      248.44     48.91 o 
  17   3   9        3.08       54.71     39.82 o 
  18   3   9      851.00     1095.43     92.69 o 
  19   3   9      155.38      177.96     46.41 o 
  20   3   9        0.37      -44.82     45.45 o 
  21   3   9       34.89      -35.05     50.35 o 
  22   3   9      118.70      144.20     71.85 o 
   0   4   9     2542.53     3458.70    350.30 o 
   1   4   9       35.78      -25.36     25.36 o 
   2   4   9       61.40       77.31     27.73 o 
   3   4   9      305.76      377.32     39.02 o 
   4   4   9     4951.17     5072.23    291.59 o 
   5   4   9     6641.63     6100.69    349.20 o 
   6   4   9       25.78      -18.92     18.92 o 
   7   4   9     1220.95     1105.03     79.14 o 
   8   4   9      504.94      460.26     45.20 o 
   9   4   9      270.20      221.38     31.90 o 
  10   4   9      363.84      389.09     41.56 o 
  11   4   9      417.16      374.81     39.10 o 
  12   4   9      133.79      166.93     37.82 o 
  13   4   9     1181.23     1359.17    100.00 o 
  14   4   9        4.44      -33.16     33.16 o 
  15   4   9       44.06       16.67     36.64 o 
  16   4   9      262.47      174.15     47.76 o 
  17   4   9     2079.43     2528.09    170.85 o 
  18   4   9      127.25       36.73     41.42 o 
  19   4   9      328.41      411.21     70.63 o 
  20   4   9      234.81      135.88     58.76 o 
  21   4   9       42.97      -15.72     68.15 o 
   2   5   9     4241.35     3945.81    282.41 o 
   3   5   9     4416.23     4733.68    310.94 o 
   4   5   9       37.10       12.64     23.42 o 
   5   5   9     1463.34     1275.48     85.78 o 
   6   5   9       35.28       74.78     33.53 o 
   7   5   9       46.01       85.69     30.65 o 
   8   5   9      168.08       97.04     31.24 o 
   9   5   9      423.88      502.64     50.29 o 
  10   5   9     1123.82     1387.51     98.08 o 
  11   5   9      735.84      988.60     88.08 o 
  12   5   9      202.52      242.18     50.10 o 
  13   5   9      502.74      523.30     64.66 o 
  14   5   9      468.25      777.68     79.11 o 
  15   5   9        4.47      -41.00     41.28 o 
  16   5   9       47.21       24.61     41.40 o 
  17   5   9      423.80      393.76     74.31 o 
  18   5   9       21.45      -52.44     52.44 o 
  19   5   9      253.88      192.20     65.92 o 
  20   5   9        8.00       15.60     59.78 o 
  21   5   9       17.01       -1.61     57.72 o 
   0   6   9     5844.80     6460.96    648.01 o 
   1   6   9       57.49        1.05     41.18 o 
   2   6   9        0.18      -26.22     30.56 o 
   3   6   9      770.22     1019.23     85.32 o 
   4   6   9     1334.39     1581.09    109.13 o 
   5   6   9     1107.83     1179.87    100.33 o 
   6   6   9       54.83      120.17     34.42 o 
   7   6   9     2560.25     2368.25    151.22 o 
   8   6   9       47.40       54.07     33.40 o 
   9   6   9      805.70      879.36     72.87 o 
  10   6   9      200.31      275.36     54.57 o 
  11   6   9      190.14      185.55     47.96 o 
  12   6   9      371.45      383.07     64.78 o 
  13   6   9      565.41      763.70     80.53 o 
  14   6   9        0.03      -14.75     42.51 o 
  15   6   9       23.34      -40.95     40.95 o 
  16   6   9        1.56      -51.60     51.60 o 
  17   6   9       53.02      -50.55     50.55 o 
  18   6   9       25.09      -32.21     53.91 o 
  19   6   9       39.01       -3.89     60.55 o 
  20   6   9        0.28      -58.80     58.80 o 
   1   7   9       28.89      -35.83     35.83 o 
   2   7   9      249.40      250.75     51.73 o 
   3   7   9      385.06      414.21     72.00 o 
   4   7   9      977.68     1375.95    132.99 o 
   5   7   9      789.89      902.04     85.56 o 
   6   7   9        0.03      -36.72     36.72 o 
   7   7   9       25.31        4.76     35.55 o 
   8   7   9      398.51      448.69     55.68 o 
   9   7   9       99.02      115.79     48.10 o 
  10   7   9        3.85       -8.35     44.15 o 
  11   7   9        0.19      -31.37     56.71 o 
  12   7   9       38.76      -46.90     46.90 o 
  13   7   9       24.52      -46.02     46.02 o 
  14   7   9        6.66       -7.92     49.74 o 
  15   7   9      289.66      236.29     74.55 o 
  16   7   9      223.61      154.61     63.93 o 
  17   7   9       43.83      -45.66     59.10 o 
  18   7   9       39.95       -9.63     59.85 o 
   0   8   9     3022.61     2995.72    314.32 o 
   1   8   9        0.98      -38.55     41.85 o 
   2   8   9      105.20       86.63     51.21 o 
   3   8   9     2286.13     2381.01    201.07 o 
   4   8   9     2287.81     2812.04    242.60 o 
   5   8   9      377.22      380.09     68.73 o 
   6   8   9      610.48      644.20    107.01 o 
   8   8   9      688.24      914.10    123.96 o 
   9   8   9      154.22      138.13     57.15 o 
  10   8   9      261.13      191.59     58.48 o 
  11   8   9       47.79       61.75     55.35 o 
  12   8   9      286.89      291.41     67.84 o 
  13   8   9       33.31      -54.41     54.41 o 
  14   8   9      168.47      166.53     71.01 o 
  15   8   9      120.29      207.07     73.34 o 
  16   8   9        1.44      -58.21     58.21 o 
  17   8   9       92.17      -23.09     69.36 o 
   1   9   9      361.06      277.92     79.87 o 
   2   9   9        3.96      -33.62     57.86 o 
   3   9   9      946.85     1021.85    125.16 o 
   4   9   9       48.01       33.23     60.87 o 
   5   9   9      811.03     1239.71    179.99 o 
   6   9   9       33.15      -52.79     52.79 o 
   8   9   9      383.36      418.59    125.57 o 
   9   9   9        4.20      -61.54     67.45 o 
  10   9   9      437.44      348.02    148.10 o 
  11   9   9      749.33      845.68    127.43 o 
  12   9   9        5.79      -58.43     58.43 o 
  13   9   9        0.06      -61.05     61.05 o 
  14   9   9      185.62       91.97     73.04 o 
  15   9   9       91.45       30.40     71.19 o 
   0  10   9      446.15      461.27    141.78 o 
   1  10   9      779.86      673.26    214.42 o 
   2  10   9        4.08      -38.92     65.57 o 
   3  10   9       23.72      -25.46     65.63 o 
   4  10   9      330.40      309.36     85.70 o 
   5  10   9      651.22     1044.94    225.68 o 
   6  10   9      160.07        8.25     82.05 o 
   7  10   9      171.72      149.12     83.18 o 
   8  10   9       91.44      -43.43     78.01 o 
   9  10   9       65.26      -58.98     90.57 o 
  10  10   9      261.75      221.79    134.07 o 
  11  10   9       80.06       78.88    103.66 o 
  12  10   9      395.26      381.29    109.60 o 
  13  10   9      596.58      941.32    146.54 o 
   1  11   9      168.63       78.94     78.63 o 
   2  11   9       41.80      -69.20     69.20 o 
   3  11   9       48.46       -3.46     71.90 o 
   4  11   9       32.03      -69.81     69.81 o 
   5  11   9        7.25      -81.05     81.05 o 
   6  11   9        1.09      -79.53     79.53 o 
   7  11   9      264.92      154.71    111.94 o 
   8  11   9       11.77     -104.65    104.65 o 
   9  11   9       27.55      -18.60     98.29 o 
  10  11   9       63.26      -96.40     96.40 o 
   0  12   9       48.34      -72.02    105.03 o 
   1  12   9      122.47      -43.70     75.95 o 
   2  12   9       17.78      -73.86     73.86 o 
   3  12   9        2.76      -75.63     75.63 o 
   4  12   9       12.25     -121.40    121.40 o 
   5  12   9       12.25      -98.78    104.25 o 
   0   0  10     6071.36     5079.02    503.20 o 
   2   0  10     5783.77     6409.48    488.26 o 
   3   0  10    10326.73     8635.43    736.25 o 
   4   0  10    33663.33    33663.80   2858.32 o 
   5   0  10      667.75     1030.58     93.05 o 
   6   0  10     4767.35     4958.65    380.70 o 
   7   0  10     4159.04     5690.31    436.64 o 
   8   0  10     1188.11     1064.04     94.63 o 
  10   0  10     5364.90     5555.44    427.47 o 
  11   0  10     1706.96     1511.55    154.01 o 
  12   0  10     1119.64     1565.36    136.76 o 
  13   0  10     4110.38     4292.55    333.41 o 
  14   0  10     1629.65     1675.72    148.36 o 
  15   0  10      189.26      106.76     52.90 o 
  16   0  10      702.10      556.90     80.57 o 
  17   0  10      193.40      192.32     67.79 o 
  18   0  10      864.63     1169.41    152.40 o 
  19   0  10      659.96      553.77    119.28 o 
  20   0  10        5.90      -30.61    101.63 o 
  21   0  10        5.39      -16.86     63.13 o 
  22   0  10      284.84      287.12     84.31 o 
   2   1  10     1367.73     1062.55     65.07 o 
   3   1  10      920.11     1148.85     74.35 o 
   4   1  10     1637.25     1314.12     83.92 o 
   5   1  10      249.79      368.28     31.72 o 
   6   1  10     3396.51     3096.22    169.60 o 
   7   1  10       38.89        3.73     17.57 o 
   8   1  10     5323.67     4636.22    252.06 o 
   9   1  10      482.48      709.30     50.91 o 
  10   1  10      230.58      249.67     31.02 o 
  11   1  10       39.07       64.65     24.49 o 
  12   1  10       10.81      -10.40     23.16 o 
  13   1  10      418.02      485.29     44.47 o 
  14   1  10     1261.90     1816.45    116.45 o 
  15   1  10     2411.78     2586.93    154.41 o 
  16   1  10     3868.94     3667.39    228.42 o 
  17   1  10      145.49      201.30     42.40 o 
  18   1  10     2341.18     2123.96    160.02 o 
  19   1  10       32.82        6.70     42.17 o 
  20   1  10        1.30      -40.53     40.53 o 
  21   1  10       28.83       30.77     45.13 o 
  22   1  10      109.90      123.14     53.49 o 
   0   2  10      125.46      153.77     28.32 o 
   1   2  10        6.20       -6.57     17.15 o 
   2   2  10     3083.76     2748.74    169.28 o 
   3   2  10     3798.11     3899.98    225.22 o 
   4   2  10      104.41      104.07     21.58 o 
   5   2  10     1451.69     1233.39     77.25 o 
   6   2  10     2612.01     2245.35    130.73 o 
   7   2  10     4717.84     4792.23    260.39 o 
   8   2  10      324.56      373.72     34.10 o 
   9   2  10    10284.15     9695.27    521.80 o 
  10   2  10      909.18     1148.14     72.84 o 
  11   2  10      920.55     1081.41     71.28 o 
  12   2  10     4598.63     4112.52    226.22 o 
  13   2  10     1954.70     1822.22    105.66 o 
  14   2  10      155.66       97.13     32.34 o 
  15   2  10     2817.11     2981.07    187.12 o 
  16   2  10     1139.71     1489.91    110.56 o 
  17   2  10      451.44      625.97     65.58 o 
  18   2  10      203.98      150.80     44.16 o 
  19   2  10      124.33      136.17     47.99 o 
  20   2  10        9.14        1.25     42.10 o 
  21   2  10       18.84       -6.13     50.48 o 
  22   2  10       23.72      -34.95     64.03 o 
   1   3  10    13006.93     9591.10    579.55 o 
   2   3  10       37.60       55.51     22.74 o 
   4   3  10     8854.52     9058.05    514.45 o 
   5   3  10     4002.25     4351.15    249.77 o 
   6   3  10      235.07      173.44     26.74 o 
   7   3  10      826.05      966.45     66.92 o 
   8   3  10      294.38      279.53     32.02 o 
   9   3  10       94.99       41.88     23.56 o 
  10   3  10      113.51      116.46     27.35 o 
  11   3  10     2606.40     2307.21    130.41 o 
  12   3  10      106.92      148.20     30.16 o 
  13   3  10       12.60      -28.75     30.07 o 
  14   3  10      123.50       79.24     36.22 o 
  15   3  10        3.82      -17.44     34.91 o 
  16   3  10     2116.28     2249.34    149.40 o 
  17   3  10       12.12      -33.23     37.28 o 
  18   3  10       94.93       56.99     41.55 o 
  19   3  10      405.35      408.36     62.69 o 
  20   3  10      134.23       65.34     80.79 o 
  21   3  10       12.69      -59.61     59.61 o 
  22   3  10        4.22      -62.37     62.37 o 
   0   4  10     1857.78     1858.73    193.40 o 
   1   4  10     1650.32     1783.13    131.87 o 
   2   4  10     3770.14     3700.33    243.61 o 
   3   4  10     3156.12     2520.85    147.85 o 
   4   4  10     2368.38     2046.46    121.34 o 
   5   4  10        2.71      -19.71     19.71 o 
   6   4  10      106.92       35.46     21.91 o 
   7   4  10     2388.75     1809.72    115.73 o 
   8   4  10     2377.09     2336.01    145.82 o 
   9   4  10      429.95      627.19     56.25 o 
  10   4  10      662.52      677.80     53.21 o 
  11   4  10        2.40      -18.25     25.32 o 
  12   4  10      114.34       28.94     33.09 o 
  13   4  10     1369.94     1677.02    121.25 o 
  14   4  10       88.23       40.15     40.23 o 
  15   4  10      107.46       76.20     40.86 o 
  16   4  10      333.39      401.86     57.35 o 
  17   4  10        5.18      -42.65     42.65 o 
  18   4  10       79.02       52.03     46.49 o 
  19   4  10      247.69      257.04     66.86 o 
  20   4  10      111.91        3.72     56.93 o 
  21   4  10      364.33      243.93     83.40 o 
   1   5  10     1526.20     1412.00    112.88 o 
   2   5  10     9230.22     7787.05    505.98 o 
   3   5  10      140.52      114.00     33.87 o 
   4   5  10     1805.52     1719.71    107.62 o 
   5   5  10     4763.68     4669.41    269.84 o 
   6   5  10      913.69      888.68     63.61 o 
   7   5  10     1025.75     1352.93    104.11 o 
   8   5  10       49.91       53.24     29.47 o 
   9   5  10      717.44      843.69     68.04 o 
  10   5  10      363.61      455.00     50.38 o 
  11   5  10        1.10      -34.97     34.97 o 
  12   5  10      480.70      436.43     56.49 o 
  13   5  10       19.31      -38.68     38.68 o 
  14   5  10     1600.01     1911.86    145.28 o 
  15   5  10       39.66      -39.21     48.76 o 
  16   5  10       10.91      -42.02     42.02 o 
  17   5  10      523.13      505.71     78.73 o 
  18   5  10        2.39      -52.78     52.78 o 
  19   5  10       26.06       72.05     61.62 o 
  20   5  10        0.01      -53.82     53.82 o 
   0   6  10      132.51       58.81     60.75 o 
   1   6  10        3.45       52.94     35.38 o 
   2   6  10      142.33      177.09     41.32 o 
   3   6  10      743.77      923.40     95.12 o 
   4   6  10     2312.95     2040.38    132.97 o 
   5   6  10     2023.27     1923.76    118.33 o 
   6   6  10        0.04      -28.09     28.09 o 
   7   6  10      174.02      167.85     42.20 o 
   8   6  10     3506.19     3380.21    211.12 o 
   9   6  10      197.32      169.32     39.12 o 
  11   6  10       32.45      156.66     50.74 o 
  12   6  10      166.14      224.97     54.08 o 
  13   6  10        2.16      -48.38     48.38 o 
  14   6  10      198.09      137.36     57.49 o 
  15   6  10       38.39      -50.71     50.71 o 
  16   6  10      128.54      180.75     63.45 o 
  17   6  10        0.97      -55.03     55.03 o 
  18   6  10        0.43      -53.79     53.79 o 
  19   6  10        1.86      -29.43     59.52 o 
   1   7  10      343.70      445.79     69.24 o 
   2   7  10      239.62      400.53     63.82 o 
   3   7  10     1013.00     1295.64    106.78 o 
   4   7  10      602.44      926.27     92.06 o 
   5   7  10      852.49     1245.11    106.02 o 
   6   7  10      116.24      192.40     47.16 o 
   7   7  10     1032.74     1252.84     97.86 o 
   8   7  10      138.27      112.78     41.66 o 
   9   7  10        3.22      -41.03     41.03 o 
  10   7  10      240.46      183.77     54.11 o 
  11   7  10      117.87       83.05     58.65 o 
  12   7  10       99.50       26.34     57.55 o 
  13   7  10      495.15      414.28     82.87 o 
  14   7  10      725.30      779.20    107.62 o 
  15   7  10      242.32      165.22     74.43 o 
  16   7  10        2.34      -32.09     58.92 o 
  17   7  10      612.11      611.50     92.34 o 
  18   7  10      317.18      313.62     75.75 o 
   0   8  10        0.49      -36.31     59.19 o 
   1   8  10       34.33       39.28     46.74 o 
   2   8  10      332.92      514.65     71.40 o 
   3   8  10       19.76        4.91     50.61 o 
   4   8  10       13.29      -41.29     46.60 o 
   5   8  10      615.16      684.97     78.58 o 
   6   8  10     1198.41     1724.46    153.95 o 
   7   8  10      532.61      542.01     70.06 o 
   8   8  10       57.10      -51.66     51.66 o 
   9   8  10     1360.77     1894.36    181.00 o 
  10   8  10     1092.19     1362.73    166.48 o 
  11   8  10      123.45       82.78     63.85 o 
  12   8  10        6.08      -27.15     60.19 o 
  13   8  10      376.62      392.94     83.90 o 
  14   8  10       81.87       89.33     68.14 o 
  15   8  10        0.35       32.39     66.40 o 
  16   8  10        0.20      -62.37     62.37 o 
  17   8  10      251.07      250.77     84.04 o 
   1   9  10       65.19       -6.45     54.31 o 
   2   9  10        8.81      -53.52     53.52 o 
   3   9  10      205.99      179.33     63.00 o 
   4   9  10       20.31      -39.83     54.39 o 
   5   9  10      403.47      512.01     85.50 o 
   6   9  10        5.33       23.08     50.10 o 
   7   9  10      333.72      264.75     76.08 o 
   8   9  10      699.23      838.53    132.43 o 
   9   9  10       15.87      -85.13     85.13 o 
  10   9  10        6.73      -67.06     67.06 o 
  11   9  10      195.31      216.23     87.26 o 
  12   9  10       15.69      -58.12     58.12 o 
  13   9  10        8.07      -64.65     64.65 o 
  14   9  10       22.32      -65.33     65.33 o 
  15   9  10        1.67      -53.27     66.66 o 
   0  10  10      492.27      668.64    192.15 o 
   1  10  10       12.57        3.65     62.06 o 
   2  10  10       54.45        0.70     62.23 o 
   3  10  10      173.11       98.49     65.82 o 
   4  10  10      116.46       29.29     64.44 o 
   5  10  10       30.56      -53.96     53.96 o 
   6  10  10        2.48      -66.21     66.21 o 
   7  10  10       66.84      169.97     89.05 o 
   8  10  10       22.70      -49.77     77.58 o 
   9  10  10      111.62       35.60     81.16 o 
  10  10  10       70.53      -76.73     76.87 o 
  11  10  10       87.03      119.99     86.54 o 
  12  10  10      287.28      376.65    107.45 o 
  13  10  10        0.27      -46.62     84.16 o 
   1  11  10       18.70       -1.71     72.35 o 
   2  11  10       33.62      -61.97     61.97 o 
   3  11  10      235.63      202.33     76.26 o 
   4  11  10        2.11      -29.85     64.51 o 
   5  11  10       75.22       12.47     87.31 o 
   6  11  10      168.20      309.96    109.08 o 
   7  11  10        8.49      -57.93     86.67 o 
   8  11  10       63.97      -61.69     84.25 o 
   9  11  10       19.45      -11.80     87.64 o 
   0  12  10       94.51      164.75    135.77 o 
   1  12  10       21.50       19.73     80.18 o 
   2  12  10      171.97      258.30    100.06 o 
   3  12  10        2.12      -77.93     77.93 o 
   4  12  10       21.35        6.35     96.95 o 
   1   1  11      110.27       71.32     16.30 o 
   2   1  11    17466.12    16930.89    961.68 o 
   4   1  11     1142.52     1532.36     97.49 o 
   5   1  11      346.01      251.14     30.06 o 
   6   1  11    14834.05    17217.77    975.06 o 
   7   1  11     4223.54     4249.44    232.07 o 
   8   1  11     1640.42     1363.35     80.58 o 
   9   1  11       90.85       52.08     23.43 o 
  10   1  11     2883.76     2145.02    121.02 o 
  12   1  11      174.21      149.24     29.65 o 
  13   1  11     1093.04     1456.84     92.25 o 
  14   1  11     7557.79     6083.67    331.61 o 
  15   1  11     1292.80     1651.13    109.36 o 
  16   1  11       16.65      -32.60     33.69 o 
  17   1  11      184.17      217.90     46.15 o 
  18   1  11      502.01      381.49     60.48 o 
  19   1  11        2.32       -5.75     47.23 o 
  20   1  11      115.84      192.74     55.94 o 
  21   1  11      220.31      229.85     61.48 o 
  22   1  11        3.41       79.52     57.21 o 
   0   2  11    13079.18    14522.05   1103.42 o 
   1   2  11     3108.62     2675.41    165.56 o 
   2   2  11     1063.55      646.82     50.39 o 
   3   2  11    17329.72    17241.61   1037.66 o 
   4   2  11     3690.51     3501.66    202.61 o 
   5   2  11     2568.22     2663.81    165.12 o 
   6   2  11     1712.19     1295.51     79.80 o 
   8   2  11     1707.02     1799.82    101.95 o 
   9   2  11      408.60      516.56     41.96 o 
  10   2  11      517.78      677.86     50.19 o 
  11   2  11      559.78      721.83     53.51 o 
  12   2  11     1124.87     1405.35     88.59 o 
  13   2  11     1077.16     1453.06     91.83 o 
  14   2  11      146.05      200.62     38.50 o 
  15   2  11      798.88      967.90     81.28 o 
  16   2  11       46.19      -36.16     36.16 o 
  17   2  11      863.63     1073.09    104.94 o 
  18   2  11      151.61      147.59     46.85 o 
  19   2  11       73.69       -6.34     46.04 o 
  20   2  11      430.88      623.57     84.41 o 
  21   2  11       55.67       65.83     54.50 o 
  22   2  11       25.37       57.82     61.40 o 
   1   3  11       85.86       56.87     22.87 o 
   2   3  11     1300.12     1373.35     91.16 o 
   3   3  11        3.39      -16.19     17.45 o 
   4   3  11     8509.49     8279.68    471.42 o 
   5   3  11     1933.26     1481.42     89.24 o 
   6   3  11      654.70      626.41     48.80 o 
   7   3  11       12.05       35.42     22.59 o 
   8   3  11     2738.87     2946.47    171.66 o 
   9   3  11       15.00       -8.72     22.30 o 
  10   3  11       59.09       -0.20     24.26 o 
  11   3  11       31.15       -4.37     24.07 o 
  12   3  11     1168.63     1289.59     84.86 o 
  13   3  11       66.48       40.45     30.80 o 
  14   3  11        0.33      -32.22     32.22 o 
  15   3  11       51.91       -8.54     39.76 o 
  16   3  11      734.82      837.17     83.74 o 
  17   3  11      513.39      464.09     66.84 o 
  18   3  11        2.48      -35.99     43.42 o 
  19   3  11      245.49      298.92     60.31 o 
  20   3  11       49.23      -33.70     52.39 o 
  21   3  11        1.44      -10.42     62.00 o 
   0   4  11    13230.09    11943.46   1184.07 o 
   2   4  11     3791.66     3494.99    231.29 o 
   4   4  11        9.95       -4.77     20.78 o 
   5   4  11     2330.67     2389.49    140.29 o 
   6   4  11      211.39      247.66     30.62 o 
   7   4  11        0.32       -6.25     24.24 o 
   8   4  11        2.26        2.10     25.16 o 
   9   4  11       27.56       38.55     28.02 o 
  10   4  11     1079.33     1312.80     89.14 o 
  11   4  11      417.52      522.24     54.26 o 
  12   4  11     3901.80     3364.11    210.04 o 
  13   4  11       37.84       25.49     38.58 o 
  14   4  11      806.90      829.59     82.07 o 
  15   4  11      468.49      334.28     68.63 o 
  16   4  11       51.38      -34.15     41.42 o 
  17   4  11      123.55       89.91     48.92 o 
  18   4  11       25.67      -42.86     45.29 o 
  19   4  11       28.98      -51.12     51.12 o 
  20   4  11       32.51      -50.75     50.75 o 
  21   4  11       12.52      -69.83     69.83 o 
   1   5  11       38.76      -12.45     30.56 o 
   2   5  11     1363.40     1555.34    114.20 o 
   3   5  11      230.17      227.28     38.70 o 
   4   5  11      585.14      697.41     54.59 o 
   5   5  11        1.48      -22.78     22.78 o 
   6   5  11      385.77      510.73     60.50 o 
   7   5  11      203.23      167.65     33.56 o 
   8   5  11     1513.77     1743.83    116.92 o 
   9   5  11       44.32       84.54     32.77 o 
  10   5  11       22.22       35.51     31.88 o 
  11   5  11      497.97      541.06     84.28 o 
  12   5  11      913.30      851.28     99.57 o 
  13   5  11      112.31       84.66     49.55 o 
  14   5  11        5.06      -33.26     45.83 o 
  15   5  11       41.56      -27.94     49.39 o 
  16   5  11      118.14      115.58     58.45 o 
  17   5  11       16.38      -43.49     47.34 o 
  18   5  11      340.33      295.84     69.35 o 
  19   5  11      134.68       55.84     59.21 o 
  20   5  11        6.17      -56.01     56.01 o 
   0   6  11     4803.04     4213.28    427.18 o 
   2   6  11       75.30       32.36     33.62 o 
   3   6  11       73.29       77.80     34.11 o 
   4   6  11      274.62      369.71     44.38 o 
   5   6  11      409.87      478.80     52.81 o 
   6   6  11       54.70       -9.17     30.61 o 
   7   6  11        1.02      -29.31     29.31 o 
   8   6  11        0.08      -30.73     30.73 o 
   9   6  11      773.73      818.55     80.41 o 
  10   6  11      325.51      319.75     72.72 o 
  11   6  11       68.24      -29.62     48.21 o 
  12   6  11       13.20      -52.04     52.04 o 
  13   6  11       31.91       12.20     55.96 o 
  14   6  11        9.84      -52.37     52.37 o 
  15   6  11     1019.09     1236.50    145.43 o 
  16   6  11      128.79      163.07     61.96 o 
  17   6  11      126.25       24.36     54.47 o 
  18   6  11       23.76      -30.47     59.03 o 
  19   6  11      251.56       91.10     66.55 o 
   1   7  11      251.03      263.60     49.71 o 
   2   7  11      477.27      534.83     65.42 o 
   3   7  11      814.85     1188.34     99.19 o 
   4   7  11      423.09      433.59     60.61 o 
   5   7  11        2.59       -7.53     38.98 o 
   6   7  11     3225.56     3047.33    206.46 o 
   7   7  11      223.17      251.94     52.57 o 
   8   7  11        0.75      -39.56     39.56 o 
   9   7  11      290.35      278.64     68.36 o 
  10   7  11      188.43      169.40     79.87 o 
  11   7  11      493.15      584.64     90.72 o 
  12   7  11       10.95      -58.50     58.50 o 
  13   7  11       64.18       94.65     65.05 o 
  14   7  11      211.52      193.40     71.49 o 
  15   7  11     1121.54     1345.78    194.31 o 
  16   7  11      197.80      133.70     68.97 o 
  17   7  11       13.46      -60.68     64.70 o 
  18   7  11        8.37      -48.31     66.41 o 
   0   8  11     3461.91     3283.83    342.89 o 
   1   8  11        0.05      -30.82     43.11 o 
   2   8  11      743.43     1001.38     99.27 o 
   3   8  11        4.11       27.96     49.65 o 
   4   8  11      301.26      309.93     71.06 o 
   5   8  11        0.97      -32.81     43.24 o 
   6   8  11      399.99      252.93     61.44 o 
   7   8  11      164.91       59.52     52.50 o 
   8   8  11        7.20      -62.09     62.09 o 
   9   8  11       10.19      -57.30     57.30 o 
  10   8  11      629.99      767.20    179.88 o 
  11   8  11       15.29      -58.25     58.25 o 
  12   8  11      308.86      248.78     85.87 o 
  13   8  11      276.21      180.95     72.34 o 
  14   8  11       25.90      -59.14     59.14 o 
  15   8  11       11.13       -3.33     66.23 o 
  16   8  11       17.12      -63.30     63.30 o 
   1   9  11      529.47      673.50     98.45 o 
   2   9  11     1027.57     1214.53    135.22 o 
   3   9  11      229.34      161.00     65.22 o 
   4   9  11      488.42      505.41     82.83 o 
   5   9  11      291.14      226.52     66.89 o 
   6   9  11       47.57       16.22     55.06 o 
   7   9  11      177.33      170.60     78.72 o 
   8   9  11       31.68       -4.45     69.54 o 
   9   9  11       48.88      -67.09     67.09 o 
  10   9  11        3.14      -50.08     63.72 o 
  11   9  11      169.09       98.61     91.09 o 
  12   9  11       45.28      -55.33     63.54 o 
  13   9  11        7.92      -40.29     65.17 o 
  14   9  11       95.22        1.19     69.50 o 
   0  10  11       82.71      315.51    126.14 o 
   1  10  11      148.59       96.55     70.98 o 
   2  10  11       84.34        3.08     63.86 o 
   3  10  11       48.88      -56.45     56.45 o 
   4  10  11      109.57      -18.78     60.26 o 
   5  10  11       38.78       59.11     62.32 o 
   6  10  11        6.41      -44.86     70.33 o 
   7  10  11       49.05      -41.34     80.13 o 
   8  10  11       13.23      -60.44     75.53 o 
   9  10  11        7.65      -11.59     79.25 o 
  10  10  11        0.40      -74.25     74.25 o 
  11  10  11       41.23       15.87     83.76 o 
  12  10  11        1.70      -23.02     80.69 o 
   1  11  11      402.76      286.81    117.83 o 
   2  11  11       67.27       66.15     77.32 o 
   3  11  11      238.02      311.83     83.31 o 
   4  11  11       32.60       54.62     72.10 o 
   5  11  11      299.90      441.36    121.33 o 
   6  11  11        8.41      -94.90     95.14 o 
   7  11  11      120.45      134.41     98.92 o 
   8  11  11        5.84      -68.63     82.54 o 
   9  11  11       52.69        4.82     89.03 o 
   0  12  11      124.77      -70.83    115.79 o 
   1  12  11       84.81       33.27     87.30 o 
   0   0  12     9613.15     6971.54    687.30 o 
   1   0  12      142.58      155.54     28.51 o 
   2   0  12     6565.65     7914.89    601.80 o 
   3   0  12     1232.68     1102.14     90.28 o 
   4   0  12    10583.25    12179.20   1038.58 o 
   5   0  12     1010.60     1112.09    106.47 o 
   6   0  12      666.55      937.02     98.90 o 
   7   0  12     1068.03     1091.53    121.39 o 
   8   0  12      296.93      410.36     60.86 o 
   9   0  12      935.36     1261.44    109.45 o 
  10   0  12     3274.32     3733.03    289.89 o 
  11   0  12     2132.58     2135.83    171.14 o 
  12   0  12      265.89      281.81     49.66 o 
  13   0  12      416.79      317.21     55.08 o 
  14   0  12       88.21      118.82     49.52 o 
  15   0  12     2727.52     2501.94    202.34 o 
  16   0  12     6188.16     6555.92    564.21 o 
  17   0  12      131.19      177.25     70.44 o 
  18   0  12      532.87      564.30    123.71 o 
  19   0  12       41.49      -48.06     69.75 o 
  20   0  12       18.86       57.70     73.46 o 
  21   0  12       10.89      -56.57     74.92 o 
   1   1  12       59.08       23.81     15.82 o 
   2   1  12     7904.64     7538.72    429.46 o 
   3   1  12        8.36        5.55     21.02 o 
   4   1  12    10817.97    10197.86    615.99 o 
   6   1  12     1911.62     1903.56    112.85 o 
   7   1  12      162.77      127.56     24.17 o 
   8   1  12       98.86       92.52     26.04 o 
   9   1  12       22.28       11.06     21.18 o 
  10   1  12     2145.11     2081.82    117.68 o 
  11   1  12      217.74      228.72     32.62 o 
  12   1  12      679.95     1015.18     69.32 o 
  13   1  12     1455.18     1670.62    102.47 o 
  14   1  12     6003.75     5497.94    300.75 o 
  15   1  12      102.61       79.94     36.33 o 
  16   1  12      754.15      979.01     89.52 o 
  17   1  12        4.01      -37.26     37.26 o 
  18   1  12      132.15       78.05     49.99 o 
  19   1  12        0.46      -42.48     42.48 o 
  20   1  12       14.19      -50.09     50.09 o 
  21   1  12       39.04       -6.01     49.10 o 
   0   2  12     1292.66     1143.57     93.80 o 
   1   2  12     1257.37     1113.71     70.99 o 
   2   2  12     4776.03     4942.89    301.37 o 
   3   2  12        7.73       34.53     22.74 o 
   4   2  12     7370.74     6137.26    352.03 o 
   5   2  12     3527.99     3601.78    220.90 o 
   6   2  12     1089.75     1297.42     80.12 o 
   8   2  12     6578.85     5998.32    343.85 o 
   9   2  12        0.02      -20.45     20.45 o 
  10   2  12      215.02      137.61     27.68 o 
  11   2  12        3.60      -22.79     22.79 o 
  12   2  12       12.09       31.58     26.86 o 
  13   2  12      104.87       53.97     32.93 o 
  14   2  12      789.58      848.73     74.61 o 
  15   2  12      417.66      222.39     56.48 o 
  16   2  12      644.85      778.25     96.03 o 
  17   2  12       36.74        6.95     46.80 o 
  18   2  12      300.29      263.72     53.47 o 
  19   2  12      297.79      228.43     70.28 o 
  20   2  12      214.57      220.92     62.92 o 
  21   2  12        4.34      -51.77     51.77 o 
   1   3  12     1212.45     1299.29    106.76 o 
   2   3  12      152.31       72.28     20.75 o 
   3   3  12     1753.54     1419.06     93.36 o 
   4   3  12     3768.49     3473.34    214.35 o 
   5   3  12      480.37      503.79     44.67 o 
   6   3  12    10065.08     8393.33    477.45 o 
   8   3  12       13.69      -22.25     22.25 o 
   9   3  12      127.24      125.54     28.55 o 
  10   3  12      855.23      922.45     65.07 o 
  11   3  12       49.52       -3.93     28.90 o 
  12   3  12     2080.00     1960.97    119.60 o 
  13   3  12      645.97      760.15     68.87 o 
  14   3  12        0.59      -36.67     36.67 o 
  15   3  12      513.65      756.81     91.33 o 
  16   3  12       78.53      -14.31     41.30 o 
  17   3  12      168.06      104.81     47.56 o 
  18   3  12     1540.52     1873.74    149.40 o 
  19   3  12       99.93       82.95     49.83 o 
  20   3  12      212.43       83.27     65.46 o 
  21   3  12        0.60      -59.97     59.97 o 
   0   4  12     2763.67     2340.10    241.00 o 
   1   4  12     1385.71     1550.46    110.45 o 
   2   4  12      290.14      427.90     47.12 o 
   3   4  12       92.89      166.00     27.46 o 
   4   4  12      663.95      647.36     71.46 o 
   5   4  12       24.12      110.83     24.74 o 
   6   4  12        6.54      -21.35     21.35 o 
   7   4  12     4396.39     4821.92    294.01 o 
   8   4  12      632.72      639.04     76.68 o 
   9   4  12       79.83       23.82     30.59 o 
  10   4  12      145.68      157.39     36.43 o 
  11   4  12      497.47      511.26     55.44 o 
  12   4  12      748.16      916.42     79.97 o 
  14   4  12       53.64       34.19     42.72 o 
  15   4  12       35.80      -38.88     38.88 o 
  16   4  12     2620.86     2562.12    180.14 o 
  17   4  12       14.33      -14.66     45.43 o 
  18   4  12       99.10       20.93     48.20 o 
  19   4  12        1.93      -13.31     49.07 o 
  20   4  12      182.36      134.83     68.36 o 
   1   5  12      207.33      228.74     42.58 o 
   2   5  12     1635.35     1516.14    113.01 o 
   3   5  12      334.52      542.98     56.76 o 
   4   5  12      827.82      865.99     64.89 o 
   5   5  12        4.91       36.25     26.39 o 
   6   5  12       16.77       -9.71     25.85 o 
   7   5  12        8.68      -30.16     30.16 o 
   8   5  12       55.98       74.20     36.62 o 
   9   5  12      660.51      668.82     92.57 o 
  10   5  12        0.06      -34.55     34.55 o 
  11   5  12       64.77       35.15     43.29 o 
  12   5  12      155.11      231.80     60.78 o 
  13   5  12       13.00      -33.22     50.52 o 
  14   5  12      142.77      123.76     53.97 o 
  15   5  12      405.43      503.41     77.32 o 
  16   5  12     1057.49     1366.10    130.58 o 
  17   5  12      100.79       40.63     50.80 o 
  18   5  12       82.24      168.49     67.21 o 
  19   5  12        1.69        3.38     62.38 o 
   0   6  12     1706.36     1855.56    259.74 o 
   1   6  12       61.64       52.73     37.26 o 
   2   6  12     1313.48     1553.84    117.83 o 
   3   6  12      244.20      203.86     42.19 o 
   4   6  12      143.60      132.30     33.91 o 
   5   6  12      197.09      296.33     64.31 o 
   6   6  12      544.36      504.15     59.07 o 
   7   6  12      287.82      317.73     52.02 o 
   8   6  12       47.52       44.78     37.56 o 
   9   6  12      138.61      112.68     42.48 o 
  10   6  12     2156.30     2207.43    173.34 o 
  11   6  12      100.15       61.38     53.69 o 
  12   6  12     1408.82     1728.12    167.32 o 
  13   6  12      324.83      242.08     65.95 o 
  14   6  12       60.17       11.53     59.12 o 
  15   6  12       60.42      -24.20     60.43 o 
  16   6  12       48.82      -46.31     70.33 o 
  17   6  12       18.77      -52.25     52.25 o 
  18   6  12       44.61      -25.29     58.43 o 
   1   7  12       52.95       -7.00     39.64 o 
   2   7  12     1431.63     1687.41    157.29 o 
   3   7  12       15.83        0.14     36.71 o 
   4   7  12      109.19      164.22     49.64 o 
   5   7  12      705.01      865.27     90.01 o 
   6   7  12       29.44      -37.43     41.27 o 
   7   7  12     1444.20     1530.20    127.71 o 
   8   7  12       55.15      -19.25     40.82 o 
   9   7  12       26.36       10.15     53.65 o 
  10   7  12       90.94       87.81     65.69 o 
  11   7  12       44.47       -2.02     55.46 o 
  12   7  12       51.30      -67.98     67.98 o 
  13   7  12        5.87      -54.16     61.63 o 
  14   7  12      398.98      591.59     94.98 o 
  15   7  12      166.10       76.31     65.46 o 
  16   7  12       28.11      -34.55     63.25 o 
  17   7  12       10.84      -71.09     71.09 o 
   0   8  12     1242.63     1727.98    214.80 o 
   1   8  12      168.25      188.62     53.44 o 
   2   8  12        2.41      -44.50     44.50 o 
   3   8  12      276.95      231.71     90.38 o 
   5   8  12        4.05      -13.54     48.58 o 
   6   8  12       65.89      -20.09     48.26 o 
   7   8  12       16.18       32.51     49.91 o 
   8   8  12      955.23     1278.99    160.09 o 
   9   8  12      325.64      201.64     70.40 o 
  10   8  12       10.15      -55.50     55.50 o 
  11   8  12        0.66      -55.97     55.97 o 
  12   8  12      231.59      126.59     67.35 o 
  13   8  12        4.93      -11.82     59.24 o 
  14   8  12       12.12       -2.62     65.89 o 
  15   8  12        3.73      -69.53     69.53 o 
  16   8  12        1.18       -9.61     66.60 o 
   1   9  12       10.30      -55.57     55.57 o 
   2   9  12     1164.27     1522.32    165.57 o 
   3   9  12      464.80      663.20     90.59 o 
   4   9  12      824.49      875.22    107.43 o 
   5   9  12      884.47     1107.27    119.11 o 
   6   9  12      234.84      429.81     76.76 o 
   7   9  12      135.38       79.47     77.35 o 
   8   9  12      396.75      370.17    139.70 o 
   9   9  12        5.24       39.12     71.50 o 
  10   9  12        1.30      -66.95     66.95 o 
  11   9  12        8.19       38.84     78.22 o 
  12   9  12       18.84      -60.13     60.13 o 
  14   9  12        0.01      -63.80     63.80 o 
   0  10  12        1.84      -89.80     93.76 o 
   1  10  12       29.45      -62.38     62.38 o 
   2  10  12      183.05      153.12     67.20 o 
   3  10  12       40.67      -45.52     58.06 o 
   4  10  12      488.95      705.27    100.48 o 
   5  10  12       38.23      -39.69     57.98 o 
   6  10  12       52.48       74.19     77.18 o 
   7  10  12        0.48      -58.62     73.85 o 
   8  10  12      229.64      220.22     90.67 o 
   9  10  12        6.54      -75.52     75.79 o 
  10  10  12      572.80      674.97    125.00 o 
  11  10  12        0.19      -76.56     76.56 o 
   1  11  12       15.33      -68.72     68.72 o 
   2  11  12       72.39      -27.74     70.47 o 
   3  11  12       53.23       64.07     78.15 o 
   4  11  12       41.62      -17.27     68.14 o 
   5  11  12      384.64      257.73    101.15 o 
   6  11  12       45.98      -90.29    122.17 o 
   7  11  12      417.32      454.72    116.14 o 
   8  11  12      173.87       63.48     95.08 o 
   1   1  13     1727.75     1328.08     76.91 o 
   2   1  13     3534.66     3679.24    201.87 o 
   3   1  13     2911.25     2412.05    150.08 o 
   4   1  13     8709.84     7431.91    450.45 o 
   5   1  13     1551.92     1687.20    107.87 o 
   6   1  13      985.33     1250.94     85.32 o 
   7   1  13      919.39     1178.99     75.49 o 
   8   1  13     2530.44     2030.43    121.05 o 
   9   1  13     3196.72     2305.14    129.53 o 
  10   1  13     1231.31     1471.75     90.63 o 
  11   1  13      503.20      482.80     46.92 o 
  12   1  13       71.42       46.01     30.27 o 
  13   1  13     1976.28     2241.01    135.55 o 
  14   1  13      323.86      286.07     45.13 o 
  15   1  13     1951.22     2055.90    134.30 o 
  16   1  13       18.28       10.96     43.17 o 
  17   1  13      226.89      234.48     53.66 o 
  18   1  13        2.27      -39.05     44.90 o 
  19   1  13       28.83      -38.15     48.01 o 
  20   1  13       11.95      -50.42     50.42 o 
  21   1  13       20.05      -47.73     47.73 o 
   1   2  13      886.55      929.82     63.96 o 
   2   2  13     1513.84     1822.65    115.26 o 
   3   2  13    14159.48    13813.45    833.10 o 
   5   2  13        2.12       -8.77     21.97 o 
   6   2  13     1140.92     1279.47     87.37 o 
   7   2  13      126.25      149.30     35.94 o 
   8   2  13     2161.03     1939.42    124.14 o 
   9   2  13      724.14      836.19     67.79 o 
  10   2  13       12.37      -13.31     25.09 o 
  11   2  13      579.84      734.30     60.72 o 
  12   2  13     1385.06     1434.02     98.35 o 
  13   2  13      194.88      157.19     38.03 o 
  14   2  13      408.62      309.85     47.91 o 
  15   2  13        4.56      -35.40     35.40 o 
  16   2  13      156.71       49.82     42.72 o 
  17   2  13     1183.78     1764.33    139.58 o 
  18   2  13        7.11      -14.10     44.33 o 
  19   2  13      108.92      127.40     60.43 o 
  20   2  13        8.41      -30.11     52.94 o 
  21   2  13        3.95      -20.59     52.14 o 
   1   3  13      791.93      820.69     62.95 o 
   2   3  13     1525.76     1648.63    106.09 o 
   3   3  13      511.42      662.97     54.79 o 
   4   3  13       86.98       63.61     25.28 o 
   5   3  13      737.37      824.06     63.94 o 
   6   3  13      654.93      573.97     55.77 o 
   7   3  13      112.77       99.04     30.46 o 
   8   3  13      522.79      763.94     65.50 o 
   9   3  13        7.26      -25.09     27.56 o 
  10   3  13       21.93       11.76     29.80 o 
  11   3  13       68.19       -3.27     29.73 o 
  12   3  13      121.18      147.22     37.26 o 
  13   3  13      686.02      691.66     66.63 o 
  14   3  13       51.95        2.00     38.88 o 
  15   3  13      120.10      107.32     44.21 o 
  16   3  13     1141.12     1256.84    109.63 o 
  17   3  13        9.61      -38.38     42.57 o 
  18   3  13       23.03      -43.01     43.01 o 
  19   3  13        0.07       -3.46     49.99 o 
  20   3  13        2.29      -57.95     57.95 o 
   0   4  13     2409.17     2020.23    211.51 o 
   1   4  13     1378.79     1407.61    106.04 o 
   2   4  13     1703.49     1572.61    114.18 o 
   3   4  13      229.09      373.85     37.89 o 
   4   4  13     1032.76     1106.39     82.54 o 
   5   4  13      372.94      384.93     42.13 o 
   6   4  13      192.14      157.87     32.79 o 
   7   4  13      243.45      203.44     39.18 o 
   8   4  13       55.73       67.21     32.69 o 
   9   4  13        0.01      -30.66     30.66 o 
  10   4  13      718.02      959.05     84.21 o 
  11   4  13       25.16      -23.24     33.50 o 
  12   4  13      168.80      204.16     45.98 o 
  13   4  13      302.60      320.43     54.43 o 
  14   4  13      177.59      147.36     48.42 o 
  15   4  13      425.09      449.20     72.02 o 
  16   4  13       14.44      -24.63     45.58 o 
  17   4  13       29.07      -21.72     45.94 o 
  18   4  13       11.47      -45.91     45.91 o 
  19   4  13       19.16      -47.42     47.42 o 
  20   4  13        0.42        6.75     66.37 o 
   1   5  13      115.87       15.91     31.45 o 
   2   5  13      620.53      715.05     66.36 o 
   4   5  13        3.08      -28.01     28.01 o 
   5   5  13        2.64      -26.52     26.52 o 
   6   5  13      267.02      329.06     49.48 o 
   7   5  13      470.17      509.50     59.54 o 
   8   5  13      682.00      875.63    120.07 o 
   9   5  13      201.45      243.16     61.46 o 
  10   5  13        5.84      -35.99     35.99 o 
  11   5  13      131.06       50.05     45.12 o 
  12   5  13      357.99      294.11     75.75 o 
  13   5  13      168.65       90.23     63.87 o 
  14   5  13       10.19      -30.17     52.89 o 
  15   5  13        1.96      -48.32     48.32 o 
  16   5  13      330.92      304.29     67.21 o 
  17   5  13      162.40      156.42     62.74 o 
  18   5  13      140.59       95.29     55.36 o 
  19   5  13        2.21      -55.84     55.84 o 
   0   6  13      208.59      133.16     57.08 o 
   1   6  13      129.75      149.95     42.36 o 
   2   6  13      523.01      455.34     55.88 o 
   3   6  13        6.60      -12.10     33.35 o 
   4   6  13     1560.36     2077.77    150.78 o 
   5   6  13        6.78      -23.54     35.84 o 
   6   6  13       74.48       69.11     39.99 o 
   7   6  13      919.23     1031.70    124.59 o 
   8   6  13       23.94      -37.03     37.03 o 
   9   6  13      307.35      436.91     76.91 o 
  10   6  13      462.73      428.87     67.10 o 
  11   6  13      217.72      201.37     62.40 o 
  12   6  13      177.53      150.17     60.85 o 
  13   6  13      668.69      955.05    113.68 o 
  14   6  13        0.56      -14.97     58.50 o 
  15   6  13      547.17      400.02     83.39 o 
  16   6  13      117.26       43.12     66.50 o 
  17   6  13       28.22      -58.37     58.37 o 
  18   6  13        2.69      -57.21     57.21 o 
   1   7  13     2357.81     2251.06    174.98 o 
   2   7  13        5.84      -35.94     35.94 o 
   3   7  13      738.98     1000.30    125.55 o 
   4   7  13       74.55       46.63     46.25 o 
   5   7  13        0.02      -40.58     40.58 o 
   6   7  13       35.14      -32.96     43.32 o 
   7   7  13     1353.38     1693.18    135.05 o 
   8   7  13      363.44      398.50     70.63 o 
   9   7  13      460.19      481.40     81.39 o 
  10   7  13       53.59      -18.26     58.33 o 
  11   7  13      960.35     1207.29    133.87 o 
  12   7  13        0.20      -51.45     51.45 o 
  13   7  13       11.81      -53.17     56.76 o 
  14   7  13       58.87      -27.73     59.45 o 
  15   7  13      444.31      513.58     90.75 o 
  16   7  13        0.88      -63.24     63.24 o 
  17   7  13       20.77      -14.38     70.47 o 
   0   8  13     2865.80     2613.43    278.17 o 
   1   8  13      175.60      215.08     55.58 o 
   2   8  13        6.87      -49.11     49.11 o 
   3   8  13      100.61        3.75     50.30 o 
   4   8  13        2.27      -28.86     48.37 o 
   5   8  13       10.12      -18.76     49.66 o 
   6   8  13       40.21       37.66     54.10 o 
   8   8  13      331.48      445.03     95.25 o 
   9   8  13       48.81      -56.35     56.35 o 
  10   8  13        3.84      -54.05     54.05 o 
  11   8  13        7.40      -55.37     55.37 o 
  12   8  13       71.94        2.97     57.19 o 
  13   8  13      289.50      206.55     74.16 o 
  14   8  13       57.22        9.06     66.27 o 
  15   8  13        7.55      -61.73     61.73 o 
   1   9  13      916.47     1103.93    127.00 o 
   2   9  13      201.91      308.47     71.94 o 
   3   9  13       39.43       19.72     56.59 o 
   4   9  13      351.05      328.88     75.55 o 
   5   9  13      461.31      490.24     81.84 o 
   6   9  13      461.84      543.52    101.57 o 
   7   9  13       92.38       45.88     76.53 o 
   8   9  13      315.73      294.47    115.75 o 
   9   9  13      284.72      293.70     91.31 o 
  10   9  13        1.58      -69.37     69.37 o 
  11   9  13      106.80       58.18     78.86 o 
  12   9  13      151.21      186.16     77.92 o 
  13   9  13        6.20      -74.12     74.12 o 
   0  10  13       27.93      -89.25     89.25 o 
   1  10  13      236.22       74.87     74.73 o 
   2  10  13       31.04      -54.61     54.61 o 
   3  10  13       85.34       64.86     64.78 o 
   4  10  13      138.62       59.19     66.42 o 
   5  10  13        6.97      -51.23     58.34 o 
   6  10  13       91.06       87.42     82.63 o 
   7  10  13        0.72      -70.93     70.93 o 
   8  10  13       64.57       26.54     97.86 o 
   9  10  13      143.80       24.05     86.06 o 
  10  10  13       86.31      115.10     86.41 o 
   1  11  13      128.07       29.83     76.34 o 
   2  11  13       38.92      -53.52     71.22 o 
   3  11  13      360.45      361.33     93.00 o 
   4  11  13       38.79       37.15     68.01 o 
   5  11  13      121.13      236.68    104.89 o 
   6  11  13       36.69      -97.29    121.40 o 
   0   0  14    11641.07    10901.40   1073.59 o 
   1   0  14     2024.76     1708.94    135.12 o 
   2   0  14     2012.37     2083.84    163.50 o 
   3   0  14     1492.11     1362.99    112.04 o 
   4   0  14     9592.63     8939.60    680.42 o 
   5   0  14     2281.47     2718.01    238.80 o 
   6   0  14      147.10      191.29     44.74 o 
   7   0  14     8884.97     7737.77    664.60 o 
   8   0  14      316.77      464.88     59.03 o 
   9   0  14     1192.58     1564.71    154.50 o 
  10   0  14       83.84      197.12     53.88 o 
  11   0  14     1287.73     1243.37    132.52 o 
  12   0  14        0.21      -24.00     45.04 o 
  13   0  14      391.54      332.06     67.96 o 
  14   0  14     4059.61     3470.09    308.15 o 
  15   0  14     5350.05     4812.53    420.85 o 
  16   0  14      595.25      631.77     92.72 o 
  17   0  14       24.74       15.18     89.10 o 
  18   0  14      767.54      900.26    276.56 o 
  19   0  14      114.56       62.08     76.79 o 
  20   0  14       34.55       23.09     79.73 o 
  21   0  14        0.08      -73.42     73.42 o 
   1   1  14     1105.97     1222.14     76.64 o 
   2   1  14      350.65      322.76     35.05 o 
   3   1  14        1.10        4.15     21.19 o 
   4   1  14        7.72       12.48     24.33 o 
   5   1  14        1.73      -16.38     21.47 o 
   6   1  14     2369.00     1930.06    122.76 o 
   7   1  14        8.71        2.98     25.76 o 
   8   1  14       47.90       25.60     27.34 o 
   9   1  14       66.39      123.37     29.90 o 
  10   1  14      689.97      832.26     69.38 o 
  11   1  14      261.90      245.57     37.31 o 
  12   1  14      175.62      190.28     39.39 o 
  13   1  14      395.34      368.56     50.47 o 
  14   1  14     1320.86     1850.65    129.13 o 
  15   1  14      124.65      176.12     46.75 o 
  16   1  14       47.56        8.13     44.88 o 
  17   1  14       15.97      -40.75     40.75 o 
  18   1  14        8.81       41.85     52.25 o 
  19   1  14       20.29       20.79     52.54 o 
  20   1  14       27.52      -50.39     50.39 o 
   0   2  14     2505.13     2298.60    204.00 o 
   1   2  14      517.31      520.63     43.03 o 
   2   2  14      773.90      783.06     61.96 o 
   3   2  14     1419.10     1333.55     90.52 o 
   4   2  14       58.24       40.74     23.91 o 
   5   2  14      586.07      777.92     62.72 o 
   6   2  14     1472.30     1449.94     96.58 o 
   7   2  14      102.05       89.82     28.71 o 
   8   2  14      809.40     1150.54     85.37 o 
   9   2  14     1889.10     1803.77    118.79 o 
  10   2  14     1558.11     1575.41    106.60 o 
  11   2  14       27.53      -27.76     27.76 o 
  12   2  14      801.97      828.48     67.95 o 
  13   2  14      537.65      737.29     91.30 o 
  14   2  14       79.05       25.60     36.79 o 
  16   2  14      257.03      282.10     58.17 o 
  17   2  14       64.35      -42.54     42.54 o 
  18   2  14        2.32      -41.44     44.45 o 
  19   2  14        0.21      -27.36     54.28 o 
  20   2  14      384.30      389.27     81.18 o 
   1   3  14    16213.59    15644.04    944.54 o 
   2   3  14       76.27      115.14     30.54 o 
   3   3  14     1948.46     2102.37    133.32 o 
   4   3  14      227.32      168.11     32.30 o 
   5   3  14     2958.30     2827.75    176.63 o 
   6   3  14      288.99      241.44     38.78 o 
   7   3  14       32.60       28.91     27.80 o 
   8   3  14      393.75      499.20     51.30 o 
   9   3  14       13.96      -13.37     29.62 o 
  10   3  14     2254.16     2028.83    132.25 o 
  11   3  14     1076.16     1245.63     96.14 o 
  12   3  14      286.23      260.61     49.41 o 
  13   3  14      117.14      111.72     39.58 o 
  14   3  14      452.47      705.81     74.63 o 
  15   3  14       39.96        4.16     40.33 o 
  16   3  14      204.13      105.60     47.41 o 
  17   3  14        3.52      -36.15     44.77 o 
  18   3  14      599.24      808.32     93.64 o 
  19   3  14        3.90      -13.75     50.50 o 
  20   3  14       17.24      -56.86     56.86 o 
   0   4  14     5064.78     3932.80    342.33 o 
   1   4  14      235.78      290.13     42.66 o 
   2   4  14     3690.81     3883.49    257.71 o 
   3   4  14      416.36      470.41     48.18 o 
   4   4  14        4.14      -26.40     26.40 o 
   5   4  14     1157.15     1242.82     91.01 o 
   6   4  14     1510.74     1643.19    109.09 o 
   7   4  14       60.42       99.29     34.79 o 
   9   4  14      126.22       81.48     37.56 o 
  10   4  14        3.75      -33.00     33.00 o 
  11   4  14      248.64      290.49     46.93 o 
  12   4  14      566.29      819.09     80.32 o 
  13   4  14        3.73        8.71     51.76 o 
  14   4  14       43.26      -27.51     41.81 o 
  15   4  14      156.82      134.30     50.20 o 
  16   4  14      319.23      328.04     62.34 o 
  17   4  14       52.32       38.98     49.33 o 
  18   4  14      385.66      295.44     66.26 o 
  19   4  14       47.19       -3.64     52.73 o 
   1   5  14      802.11      944.41     80.53 o 
   2   5  14     3566.02     3666.63    243.27 o 
   3   5  14     1273.92     1410.61    109.53 o 
   4   5  14      386.72      533.45     55.83 o 
   5   5  14        8.66      -15.09     29.54 o 
   6   5  14        1.08      -32.40     32.40 o 
   7   5  14      378.65      424.91     55.47 o 
   8   5  14      134.99      121.28     41.17 o 
   9   5  14      654.82      698.63     72.97 o 
  10   5  14       91.91       53.92     40.94 o 
  11   5  14        0.41      -39.03     39.03 o 
  12   5  14        0.50      -44.82     44.82 o 
  13   5  14      512.38      509.51     82.44 o 
  14   5  14        6.42      -45.13     54.61 o 
  15   5  14       40.76      -53.46     53.46 o 
  16   5  14      341.32      396.14     81.93 o 
  17   5  14       18.49      -53.03     53.03 o 
  18   5  14       30.00      -13.00     52.26 o 
   0   6  14      646.51      730.40    160.83 o 
   1   6  14        5.39      -18.46     35.43 o 
   2   6  14      203.71      236.81     46.62 o 
   3   6  14       35.68        5.61     36.46 o 
   4   6  14     2796.50     2372.43    176.78 o 
   5   6  14     1360.75     2090.31    168.20 o 
   6   6  14       11.15      -17.09     39.34 o 
   7   6  14      291.43      397.17     57.39 o 
   8   6  14      839.12      958.93    124.56 o 
   9   6  14      210.71      228.80     51.51 o 
  10   6  14      348.49      312.51     60.89 o 
  11   6  14       36.14      -38.50     52.83 o 
  12   6  14      308.60      374.19     76.31 o 
  13   6  14      801.73      958.40    123.21 o 
  14   6  14       90.40       78.83     59.94 o 
  15   6  14      212.44      178.22     72.12 o 
  16   6  14       18.82      -58.04     58.04 o 
  17   6  14        8.76       41.30     65.91 o 
   1   7  14       24.59      104.37     44.35 o 
   2   7  14        4.18      -37.24     37.24 o 
   3   7  14      216.79      153.36     52.33 o 
   4   7  14       34.96       15.43     46.23 o 
   5   7  14       95.85       52.02     47.46 o 
   6   7  14      436.60      491.38     76.41 o 
   7   7  14        1.70      -12.86     42.04 o 
   8   7  14      500.71      635.41     91.00 o 
   9   7  14       65.68       32.93     49.98 o 
  10   7  14      741.14      572.27    104.25 o 
  11   7  14      253.97      228.68     70.31 o 
  12   7  14      403.27      335.01     73.99 o 
  13   7  14        0.37      -33.34     58.41 o 
  14   7  14      337.16      273.33     76.02 o 
  15   7  14       66.78        7.68     66.07 o 
  16   7  14        1.57       -4.59     62.41 o 
   0   8  14      181.28      269.07     86.09 o 
   1   8  14       50.63       62.19     56.92 o 
   2   8  14      530.05      697.45     87.20 o 
   3   8  14      293.82      353.95     68.18 o 
   4   8  14      500.14      571.08     81.17 o 
   5   8  14       30.12      -16.07     46.59 o 
   6   8  14      180.59       90.73     53.32 o 
   7   8  14      123.20       81.07     55.04 o 
   8   8  14       32.16       14.10     66.64 o 
   9   8  14      263.23      177.59     68.85 o 
  10   8  14       11.68      -44.87     58.57 o 
  11   8  14       47.52       13.02     61.85 o 
  12   8  14       17.11      -14.07     60.76 o 
  13   8  14       62.09      -25.06     64.00 o 
  14   8  14        0.23      -18.83     61.75 o 
   1   9  14       44.23       26.73     60.42 o 
   2   9  14      255.43      336.59     73.25 o 
   3   9  14     1060.14     1372.51    153.11 o 
   4   9  14      591.32      915.92    118.07 o 
   5   9  14       52.37      101.07     61.70 o 
   6   9  14       26.72      -54.76     54.76 o 
   7   9  14       52.05       66.42     77.44 o 
   8   9  14        4.41      -69.47     69.47 o 
   9   9  14        5.36      -49.51     72.39 o 
  10   9  14       26.82       -0.74     77.51 o 
  11   9  14        3.70      -72.78     72.78 o 
  12   9  14       26.57      -24.17     65.33 o 
   0  10  14        0.35      -93.43     93.43 o 
   1  10  14      249.89      121.40     70.03 o 
   2  10  14       21.44       -3.25     64.05 o 
   3  10  14        8.33      -56.18     56.18 o 
   4  10  14       65.54      -13.70     60.01 o 
   5  10  14       12.27      -57.91     57.91 o 
   6  10  14        0.00      -18.42     73.99 o 
   7  10  14       76.05      139.61     85.93 o 
   8  10  14      177.26      -24.81     78.90 o 
   9  10  14       21.21        0.03     81.47 o 
   1  11  14        0.39      -70.70     70.70 o 
   2  11  14       56.66      -25.78     73.37 o 
   3  11  14        2.45      -87.57     87.57 o 
   4  11  14      142.44       56.92     70.53 o 
   5  11  14       16.87       75.95     90.56 o 
   1   1  15     4722.81     4289.42    247.29 o 
   2   1  15       89.52       93.53     22.19 o 
   3   1  15      941.37      889.91     62.71 o 
   4   1  15       30.26        6.77     23.27 o 
   5   1  15     2152.10     1727.80    110.04 o 
   6   1  15      646.66      763.77     62.97 o 
   7   1  15     1608.76     1502.58     98.95 o 
   8   1  15        6.83      -26.38     26.38 o 
   9   1  15     1456.36     1500.75    125.50 o 
  10   1  15      316.91      459.54     51.00 o 
  11   1  15      281.04      447.53     50.95 o 
  13   1  15      113.18       61.84     38.68 o 
  15   1  15      174.72      116.55     46.18 o 
  16   1  15      514.23      554.57     71.50 o 
  17   1  15        0.93      -42.57     42.57 o 
  18   1  15        6.26       14.93     51.79 o 
  19   1  15      768.55     1030.41    127.44 o 
  20   1  15       48.82       25.28     57.74 o 
   0   2  15     5912.35     5162.66    446.15 o 
   1   2  15      142.38      103.92     25.50 o 
   2   2  15     1744.97     1663.38    100.33 o 
   3   2  15       37.52       -0.69     28.53 o 
   4   2  15      860.94      930.75     72.44 o 
   5   2  15     1911.45     2083.26    132.35 o 
   6   2  15       40.66       28.29     26.76 o 
   7   2  15       96.73       68.34     27.84 o 
   8   2  15        0.51        8.90     27.70 o 
   9   2  15      787.65      844.35     69.46 o 
  10   2  15      191.20      261.49     41.26 o 
  11   2  15       37.60       36.06     35.93 o 
  12   2  15     1484.58     2014.30    140.07 o 
  14   2  15       33.49       -3.05     38.82 o 
  15   2  15      299.78      399.32     64.14 o 
  16   2  15     1032.56     1177.50    111.96 o 
  17   2  15       86.40       86.84     50.33 o 
  18   2  15       70.83       25.70     50.50 o 
  19   2  15       21.54      -29.51     54.75 o 
  20   2  15       54.67       -6.69     59.56 o 
   1   3  15     3889.75     3322.09    206.70 o 
   2   3  15       74.25       64.49     28.73 o 
   3   3  15     1908.07     2074.25    132.22 o 
   4   3  15        0.00      -25.52     25.52 o 
   5   3  15      337.06      354.83     51.58 o 
   6   3  15       81.25       38.88     30.50 o 
   7   3  15       84.70       36.84     29.63 o 
   8   3  15      796.03      788.41     67.46 o 
   9   3  15      513.02      650.56     61.16 o 
  10   3  15       38.33      -23.09     32.31 o 
  11   3  15     3019.88     2563.09    164.07 o 
  12   3  15      695.74      792.35     72.98 o 
  13   3  15      760.89      802.35    112.94 o 
  14   3  15      272.11      319.15     60.95 o 
  15   3  15      932.00     1144.70    110.40 o 
  16   3  15        6.51      -43.13     43.13 o 
  17   3  15       18.42       10.31     48.62 o 
  18   3  15        0.01      -47.76     47.76 o 
  19   3  15        0.01      -47.71     47.71 o 
   0   4  15        8.66      -39.56     39.56 o 
   1   4  15        7.90      -29.98     29.98 o 
   2   4  15     1065.33     1498.61    113.52 o 
   3   4  15      168.98      233.31     38.43 o 
   4   4  15     1912.53     1718.44    113.29 o 
   5   4  15     2356.81     2089.98    134.33 o 
   6   4  15      276.39      202.54     46.34 o 
   7   4  15      387.69      420.67     53.07 o 
   8   4  15      198.69      226.62     59.14 o 
   9   4  15       15.76       -8.16     34.96 o 
  10   4  15      158.10      226.19     46.61 o 
  11   4  15       45.03        5.00     36.60 o 
  12   4  15       67.46        9.99     39.34 o 
  13   4  15        1.17      -44.23     44.23 o 
  14   4  15      275.11      162.85     53.82 o 
  15   4  15      118.53       74.25     51.11 o 
  16   4  15       78.60       71.19     50.53 o 
  17   4  15      474.33      491.52     77.18 o 
  18   4  15      164.49      126.18     59.35 o 
  19   4  15      184.15      117.00     75.18 o 
   1   5  15        3.15      -31.64     31.64 o 
   2   5  15     1083.54     1464.41    116.12 o 
   3   5  15       38.79       50.56     37.75 o 
   4   5  15        0.56      -23.16     30.30 o 
   5   5  15      386.25      434.66     54.40 o 
   6   5  15       20.54       21.55     35.75 o 
   7   5  15      916.74      875.85     80.97 o 
   8   5  15      152.50       70.50     43.53 o 
   9   5  15       25.47      -36.60     36.60 o 
  10   5  15       50.95      -37.87     37.87 o 
  11   5  15       24.19      -42.41     42.41 o 
  12   5  15     1111.00     1310.31    134.32 o 
  13   5  15       21.06      -20.48     54.51 o 
  14   5  15        0.59      -51.25     51.25 o 
  15   5  15      389.00      429.58     86.99 o 
  16   5  15       12.15      -60.34     60.34 o 
  17   5  15       11.82      -35.38     58.62 o 
  18   5  15       12.99      -62.99     62.99 o 
   0   6  15       15.67      -47.81     47.81 o 
   1   6  15       75.66       61.29     40.46 o 
   2   6  15     2960.72     2811.03    191.07 o 
   3   6  15       13.72      -14.45     35.90 o 
   4   6  15      956.41     1324.41    119.22 o 
   5   6  15     1948.64     2139.79    169.17 o 
   6   6  15     1328.80     1590.87    127.22 o 
   7   6  15      119.32      125.68     45.50 o 
   8   6  15      230.90      235.89     58.20 o 
   9   6  15      254.11      167.73     46.47 o 
  10   6  15        9.61      -43.48     43.48 o 
  11   6  15       55.08      -48.69     48.69 o 
  12   6  15       65.39       50.76     60.70 o 
  13   6  15      190.73      113.25     74.10 o 
  14   6  15       31.25      -41.46     58.42 o 
  15   6  15       50.21      -57.93     57.93 o 
  16   6  15      374.67      300.69     88.78 o 
  17   6  15       11.43        0.60     67.95 o 
   1   7  15       84.32        4.52     40.85 o 
   2   7  15       69.93       -5.89     46.46 o 
   3   7  15      175.49       80.31     49.60 o 
   4   7  15        9.10        6.56     52.01 o 
   5   7  15       40.93       -0.25     45.93 o 
   6   7  15      922.40     1027.75    104.35 o 
   7   7  15      114.49       36.68     45.10 o 
   8   7  15        9.74      -39.68     42.35 o 
   9   7  15      211.25      102.69     53.84 o 
  10   7  15        0.71       -9.58     55.85 o 
  11   7  15      226.69      256.30     71.75 o 
  12   7  15        5.39      -17.55     59.30 o 
  13   7  15        7.41       14.83     61.10 o 
  14   7  15      322.50      431.14     89.63 o 
  15   7  15        0.42      -61.27     61.27 o 
   0   8  15     5062.38     5083.78    512.51 o 
   1   8  15      535.29      503.83     76.70 o 
   2   8  15      527.86      445.19     74.96 o 
   3   8  15     1646.62     2355.31    232.16 o 
   4   8  15      789.52     1090.07    113.69 o 
   5   8  15      271.32      356.84     77.73 o 
   6   8  15      150.62       44.94     54.40 o 
   7   8  15      179.84      150.89     59.97 o 
   8   8  15      176.58      147.37     75.93 o 
   9   8  15      229.06      249.66     86.17 o 
  10   8  15       84.49        7.71     61.94 o 
  11   8  15       15.41       -1.20     61.08 o 
  12   8  15       29.83      -47.80     65.56 o 
  13   8  15       93.02       21.19     69.20 o 
  14   8  15       31.01      -15.83     67.92 o 
   1   9  15      137.32      188.89     72.68 o 
   2   9  15      217.06      229.66     66.28 o 
   3   9  15      412.11      313.36     73.16 o 
   4   9  15       63.49      -38.11     52.44 o 
   5   9  15       46.62      -53.21     53.21 o 
   6   9  15       68.30       97.45     61.39 o 
   7   9  15     1145.13     1451.79    231.68 o 
   8   9  15      180.96      109.76     82.64 o 
   9   9  15       29.29       58.90     78.94 o 
  10   9  15      168.71      100.01    103.79 o 
  11   9  15      333.17      560.84    110.99 o 
   0  10  15        9.97     -126.40    126.59 o 
   1  10  15       12.68      -63.26     63.26 o 
   2  10  15       58.42      -60.31     60.31 o 
   3  10  15      113.23      110.60     66.65 o 
   4  10  15       33.32      -43.89     58.83 o 
   5  10  15       94.81      142.68     70.54 o 
   6  10  15        0.13      -72.56     72.56 o 
   7  10  15       30.80       34.81     84.89 o 
   8  10  15      327.68      268.48     99.06 o 
   1  11  15       30.33      -71.68     71.68 o 
   0   0  16    28688.09    28099.38   2754.03 o 
   1   0  16     8288.99     7301.97    558.60 o 
   2   0  16     1718.27     1551.75    158.91 o 
   3   0  16     1602.28     1528.41    142.16 o 
   4   0  16     1285.84     1179.71    120.87 o 
   5   0  16      824.42     1372.12    146.67 o 
   6   0  16      739.53      840.52     96.18 o 
   7   0  16      113.36      173.24     49.48 o 
   8   0  16      403.03      461.85     69.29 o 
   9   0  16      145.33       89.00     48.52 o 
  10   0  16     3004.96     3284.23    291.02 o 
  11   0  16      985.38     1490.93    157.97 o 
  12   0  16     8126.87     7225.52    625.83 o 
  13   0  16       58.60      103.17     69.28 o 
  14   0  16        4.62      -47.82     47.82 o 
  15   0  16      430.67      276.11     74.27 o 
  16   0  16       28.76      -53.26     53.26 o 
  17   0  16      178.69      161.71     87.69 o 
  18   0  16       82.64      172.81     86.97 o 
  19   0  16        8.53      -66.93     66.93 o 
   1   1  16     3848.06     3448.36    199.94 o 
   2   1  16     2288.37     1994.78    113.38 o 
   3   1  16      309.26      427.53     39.25 o 
   4   1  16       48.03       34.91     23.22 o 
   5   1  16      855.77     1241.76     89.36 o 
   6   1  16      164.83      128.03     31.53 o 
   7   1  16       11.67      -16.68     26.23 o 
   8   1  16       38.41       43.10     29.28 o 
   9   1  16     3620.39     3188.25    198.20 o 
  10   1  16      388.43      473.45     52.95 o 
  11   1  16     2688.21     2369.14    151.42 o 
  12   1  16        1.79      -35.55     35.55 o 
  13   1  16      393.34      416.85     54.71 o 
  14   1  16      199.44      186.90     45.23 o 
  15   1  16      596.93      731.01     75.05 o 
  16   1  16        0.33      -25.01     42.47 o 
  17   1  16       11.25      -42.15     42.15 o 
  18   1  16        7.50       62.22     54.14 o 
  19   1  16        2.49      -27.74     54.73 o 
   0   2  16     2932.54     2645.35    234.53 o 
   1   2  16      996.45     1253.99     90.17 o 
   2   2  16      188.55      200.18     30.59 o 
   3   2  16     1911.58     1766.86    106.41 o 
   4   2  16      278.67      254.02     36.07 o 
   5   2  16        0.49      -25.48     25.48 o 
   6   2  16      561.12      588.73     54.76 o 
   7   2  16      468.50      371.46     54.33 o 
   8   2  16       18.02      -27.27     27.27 o 
   9   2  16      166.07      167.34     37.66 o 
  10   2  16      942.90      932.24     78.85 o 
  11   2  16      112.89       72.31     37.25 o 
  12   2  16      570.56      738.13     69.64 o 
  13   2  16       32.32      -28.59     36.95 o 
  14   2  16       52.72       24.14     39.78 o 
  15   2  16      152.29      141.32     50.94 o 
  16   2  16      469.56      577.75     76.28 o 
  17   2  16       96.54       52.13     49.75 o 
  18   2  16       22.39      -51.29     51.29 o 
  19   2  16      438.32      534.77     91.51 o 
   1   3  16       69.27       70.49     31.78 o 
   2   3  16      656.04      662.77     59.02 o 
   3   3  16     2578.39     2338.98    148.37 o 
   4   3  16      635.38      859.17     68.89 o 
   5   3  16      389.71      299.67     43.36 o 
   6   3  16      481.42      568.81     57.90 o 
   7   3  16       11.93      -10.30     29.79 o 
   8   3  16      264.15      363.96     47.23 o 
   9   3  16     1444.73     1898.41    129.55 o 
  10   3  16      281.36      154.31     39.69 o 
  11   3  16      304.90      235.89     44.79 o 
  12   3  16        0.13      -28.16     34.70 o 
  13   3  16        2.35      -37.57     37.57 o 
  14   3  16        0.11      -43.05     43.05 o 
  15   3  16        1.54      -39.50     43.28 o 
  16   3  16        5.01       -1.77     47.22 o 
  17   3  16      142.63       90.67     54.28 o 
  18   3  16       17.77      -44.89     44.89 o 
  19   3  16        2.74      -47.79     54.10 o 
   0   4  16     2559.60     2487.20    223.48 o 
   1   4  16     1086.38     1480.94    107.75 o 
   3   4  16      245.43      284.30     45.76 o 
   4   4  16     1204.21     1200.37     90.82 o 
   5   4  16       33.68        3.44     29.97 o 
   6   4  16      523.22      699.67     67.90 o 
   8   4  16       18.19      -33.53     33.53 o 
   9   4  16        7.74      -35.36     35.36 o 
  10   4  16     1075.81     1295.90    164.47 o 
  11   4  16       99.97      110.55     44.76 o 
  12   4  16     1290.53     1684.02    133.89 o 
  13   4  16      353.37      339.91     63.79 o 
  14   4  16       10.30      -42.02     42.02 o 
  15   4  16       19.62      -13.51     50.53 o 
  16   4  16      208.45      206.41     61.30 o 
  17   4  16       47.54      -23.28     52.76 o 
  18   4  16        5.09      -49.29     49.29 o 
   1   5  16      283.12      390.10     52.70 o 
   2   5  16     2785.05     2547.11    174.62 o 
   3   5  16     1947.75     1961.45    141.54 o 
   4   5  16        0.87      -34.09     34.09 o 
   5   5  16        0.39      -19.46     35.76 o 
   6   5  16        7.09       -4.03     37.10 o 
   7   5  16      620.66      615.97     65.36 o 
   8   5  16        3.66      -36.57     36.57 o 
   9   5  16      119.34       40.01     41.10 o 
  10   5  16     1032.89     1396.62    131.20 o 
  11   5  16      116.53      126.38     51.00 o 
  12   5  16       98.62       -5.48     54.48 o 
  13   5  16      150.58      135.10     63.49 o 
  14   5  16        0.56      -52.86     52.86 o 
  15   5  16      211.50      127.47     67.48 o 
  16   5  16       27.43      -42.04     58.11 o 
  17   5  16        1.84      -59.51     59.51 o 
   0   6  16      340.25      297.01     70.12 o 
   1   6  16      933.54     1269.48    104.76 o 
   2   6  16        1.55       24.24     40.75 o 
   3   6  16     1469.94     1936.66    158.23 o 
   4   6  16      229.16      402.80     64.02 o 
   5   6  16      102.88       99.17     49.35 o 
   6   6  16       31.35      -21.41     46.47 o 
   7   6  16      116.96       53.20     44.31 o 
   8   6  16      703.82     1040.30     96.65 o 
   9   6  16      153.17      185.09     71.51 o 
  10   6  16      312.92      340.24     69.83 o 
  11   6  16        6.46      -38.22     56.41 o 
  12   6  16      476.35      678.58    114.35 o 
  13   6  16       81.11       -1.51     59.62 o 
  14   6  16      104.51       53.69     62.78 o 
  15   6  16       58.32       84.33     69.38 o 
  16   6  16        7.15      -63.95     63.95 o 
   1   7  16       54.56      -37.76     37.76 o 
   2   7  16       79.13       42.66     49.34 o 
   3   7  16      550.80      606.65     78.89 o 
   4   7  16       18.05       18.68     49.27 o 
   5   7  16      439.41      379.01     67.32 o 
   6   7  16       12.64        1.76     49.02 o 
   7   7  16      282.59      305.63     63.85 o 
   8   7  16      868.14     1054.07    173.56 o 
   9   7  16      543.23      442.76     80.77 o 
  10   7  16      244.62      127.83     64.26 o 
  11   7  16      436.44      433.69    105.44 o 
  12   7  16        4.33      -54.25     54.25 o 
  13   7  16       33.33       32.09     64.54 o 
  14   7  16       51.45      108.51     68.90 o 
  15   7  16       32.80        7.72     64.69 o 
   0   8  16       31.74      131.62    100.59 o 
   1   8  16      168.39      195.12     59.76 o 
   2   8  16       29.19       43.81     55.82 o 
   3   8  16      858.42     1346.58    171.71 o 
   4   8  16      543.01      560.98     79.94 o 
   5   8  16       11.13      -48.58     48.58 o 
   6   8  16       49.75       76.27     57.37 o 
   7   8  16      104.05       74.29     54.61 o 
   8   8  16       56.44      101.33     74.66 o 
   9   8  16       61.07       11.44     72.89 o 
  10   8  16      106.64       54.44     76.20 o 
  11   8  16       27.81       -7.88     83.20 o 
  12   8  16      120.10       30.65     67.74 o 
  13   8  16        1.03      -62.42     62.42 o 
   1   9  16      211.88      168.83     69.72 o 
   2   9  16        6.79      -33.80     52.45 o 
   3   9  16      399.90      328.85     71.40 o 
   4   9  16       19.02        5.30     57.03 o 
   5   9  16       11.70      -54.26     54.26 o 
   6   9  16       85.71      -40.57     53.56 o 
   7   9  16       15.09      -14.89     76.21 o 
   8   9  16       71.14       26.89     77.22 o 
   9   9  16       26.88      -71.21     71.21 o 
  10   9  16        4.16      -71.48     71.48 o 
   0  10  16       10.32       16.73    109.18 o 
   1  10  16      245.24      159.32     78.23 o 
   2  10  16       17.17      -37.92     67.22 o 
   3  10  16        2.25      -65.02     65.02 o 
   4  10  16       67.67      -61.64     61.64 o 
   5  10  16        1.07       32.30     65.65 o 
   6  10  16        4.69      -60.22     80.09 o 
   7  10  16      391.72      406.69    108.06 o 
   1   1  17     1008.20      893.36     68.42 o 
   2   1  17      658.10      836.37     73.63 o 
   3   1  17        0.48      -15.42     23.31 o 
   4   1  17       19.46       -7.75     24.72 o 
   6   1  17      902.78     1148.33     87.84 o 
   7   1  17     1154.12     1376.81    108.87 o 
   8   1  17       86.27      135.45     35.71 o 
   9   1  17        5.43      -30.14     30.14 o 
  10   1  17       53.41       18.05     34.54 o 
  11   1  17       39.41       26.64     35.39 o 
  12   1  17       34.73      129.46     40.90 o 
  13   1  17      806.91      967.52     83.67 o 
  14   1  17      452.21      606.64     66.08 o 
  15   1  17       50.27       -1.59     39.34 o 
  16   1  17       36.62        5.16     44.57 o 
  17   1  17       39.68      -12.09     47.75 o 
  18   1  17      126.44      110.67     61.59 o 
  19   1  17        5.39      -56.01     56.01 o 
   0   2  17     2513.81     2069.00    185.01 o 
   1   2  17      191.34      170.19     32.89 o 
   2   2  17     1165.02     1328.21     94.61 o 
   3   2  17     1063.09     1470.02    102.68 o 
   4   2  17       10.51      -25.80     25.80 o 
   5   2  17      713.94      880.43     71.30 o 
   6   2  17       83.63       88.67     31.14 o 
   7   2  17      883.98     1064.22     90.25 o 
   8   2  17       38.65      -28.50     30.52 o 
   9   2  17       86.86       44.64     33.66 o 
  10   2  17      988.57     1499.06    111.09 o 
  11   2  17      252.94      201.13     43.24 o 
  12   2  17        5.81      -28.78     34.93 o 
  13   2  17      844.01     1081.14    102.46 o 
  14   2  17      706.37     1004.21     92.36 o 
  15   2  17      298.67      298.96     60.13 o 
  16   2  17      232.68      264.41     73.47 o 
  17   2  17      139.72       65.40     49.51 o 
  18   2  17       34.82       45.96     63.30 o 
   1   3  17      626.01      713.03     62.26 o 
   2   3  17      555.29      543.69     54.88 o 
   3   3  17      953.30     1058.45     88.74 o 
   4   3  17      134.32      102.92     37.04 o 
   5   3  17      353.10      264.77     42.90 o 
   6   3  17     1233.98     1364.68    111.61 o 
   7   3  17       21.20       30.60     33.24 o 
   8   3  17      880.38      911.69     77.59 o 
   9   3  17        9.77      -29.20     32.90 o 
  10   3  17      526.79      720.61     68.01 o 
  11   3  17      880.79     1126.57     93.15 o 
  12   3  17        3.36      -35.99     35.99 o 
  13   3  17      191.30       64.53     44.53 o 
  14   3  17      149.60      145.57     50.14 o 
  15   3  17      154.37      122.48     52.93 o 
  16   3  17      205.40      160.74     56.08 o 
  17   3  17        6.65      -47.20     47.20 o 
  18   3  17      151.27      135.26     56.95 o 
   0   4  17       49.02       51.85     50.11 o 
   1   4  17      551.39      678.50     64.56 o 
   2   4  17       66.29       -6.28     31.75 o 
   3   4  17      823.49      868.89     79.74 o 
   4   4  17      117.62      121.07     39.45 o 
   5   4  17      132.12      106.97     49.27 o 
   6   4  17      352.98      290.07     53.96 o 
   7   4  17      151.59      193.34     44.41 o 
   8   4  17       14.31      -14.92     37.49 o 
   9   4  17       35.24      -17.46     37.16 o 
  10   4  17       12.74      -37.87     37.87 o 
  11   4  17       45.01      -10.33     41.03 o 
  12   4  17       13.88      -20.08     41.46 o 
  13   4  17      101.43       66.43     48.48 o 
  14   4  17       35.45      -45.68     45.68 o 
  15   4  17       39.60        4.87     49.50 o 
  16   4  17      271.20      185.18     61.03 o 
  17   4  17        0.03      -34.41     52.33 o 
   1   5  17      152.95       68.04     38.11 o 
   2   5  17      801.19      837.90     79.52 o 
   3   5  17      252.81      383.50     54.73 o 
   4   5  17      513.37      525.79     71.96 o 
   5   5  17     1407.43     1772.39    181.78 o 
   6   5  17     1235.36     1598.20    137.30 o 
   7   5  17      395.29      403.31     65.35 o 
   8   5  17        7.36       -5.37     39.39 o 
   9   5  17      190.85      182.45     49.00 o 
  10   5  17      176.94      119.87     48.66 o 
  11   5  17      605.27      694.87     84.32 o 
  12   5  17       51.90      -25.57     54.20 o 
  13   5  17        1.14      -51.49     51.49 o 
  14   5  17       24.35      -56.80     56.80 o 
  15   5  17       23.50       19.08     57.11 o 
  16   5  17       22.33      -42.78     61.90 o 
   0   6  17     1077.71     1447.08    153.81 o 
   1   6  17     1475.65     2017.00    151.19 o 
   2   6  17       25.59      -35.42     35.42 o 
   4   6  17       11.29      -44.70     44.70 o 
   5   6  17       45.08       13.49     47.98 o 
   6   6  17       41.50      -42.11     43.16 o 
   7   6  17      160.96       73.24     49.49 o 
   8   6  17       91.42      -22.91     49.68 o 
   9   6  17       13.59      -49.18     49.18 o 
  10   6  17       58.83       -8.14     48.77 o 
  11   6  17        2.71      -15.39     55.92 o 
  12   6  17       64.82      -42.94     55.26 o 
  13   6  17       49.12       69.42     61.57 o 
  14   6  17      449.56      450.67     92.57 o 
  15   6  17       34.71       -3.63     61.88 o 
   1   7  17       13.47      -44.43     44.43 o 
   2   7  17     1031.71     1491.15    133.26 o 
   3   7  17      763.75     1136.40    113.92 o 
   4   7  17      410.09      325.26     83.29 o 
   5   7  17       84.56       35.38     51.90 o 
   6   7  17      208.25      300.21     64.68 o 
   7   7  17      104.90        1.81     50.84 o 
   8   7  17       19.88       71.75     53.44 o 
   9   7  17      148.90      100.56     70.27 o 
  10   7  17       19.17      -62.92     62.92 o 
  11   7  17        4.31      -64.90     64.90 o 
  12   7  17       13.80      -74.40     74.40 o 
  13   7  17       19.40      -59.41     59.41 o 
  14   7  17      163.73       31.48     68.81 o 
   0   8  17     1916.08     1817.03    229.97 o 
   1   8  17       20.50        8.15     52.74 o 
   2   8  17      194.58      214.39     63.02 o 
   3   8  17      378.34      320.79     68.38 o 
   4   8  17      714.31      715.93     96.99 o 
   5   8  17       11.64        0.40     54.44 o 
   6   8  17      232.11      102.53     58.05 o 
   7   8  17      188.31       87.98     57.75 o 
   8   8  17       12.39      -11.21     65.12 o 
   9   8  17      125.31       54.91     77.92 o 
  10   8  17       42.08      -68.46     68.46 o 
  11   8  17       22.20      -64.49     74.19 o 
  12   8  17        4.01      -31.71     76.26 o 
   1   9  17        4.19       23.66     63.23 o 
   2   9  17       89.26      125.03     78.58 o 
   3   9  17       16.84       -3.75     56.31 o 
   4   9  17       13.99      -10.35     56.87 o 
   5   9  17       18.92      -52.89     52.89 o 
   6   9  17        1.13      -54.37     54.37 o 
   7   9  17      255.61      187.30     86.40 o 
   8   9  17       49.50       14.92     79.09 o 
   9   9  17      180.18      133.17     85.46 o 
   0  10  17       19.60       -3.13     94.28 o 
   1  10  17        6.03      -64.11     64.11 o 
   2  10  17       15.98      -35.29     68.18 o 
   3  10  17       78.76      -58.80     64.55 o 
   4  10  17      158.50       37.61     66.47 o 
   5  10  17        6.31      -44.35     65.05 o 
   0   0  18     3151.28     3368.43    595.76 o 
   1   0  18     2335.89     2020.69    213.32 o 
   2   0  18     1596.54     1768.53    206.57 o 
   3   0  18      158.96      306.64    110.66 o 
   4   0  18       62.33       41.76     41.40 o 
   5   0  18     1549.83     1698.50    165.37 o 
   6   0  18      862.64      874.35     99.96 o 
   7   0  18     6861.03     6240.68    538.04 o 
   8   0  18      102.15      193.51     56.58 o 
   9   0  18     1731.98     2027.45    201.65 o 
  10   0  18      827.52     1170.15    131.29 o 
  11   0  18      363.55      485.60     89.01 o 
  12   0  18        6.88        5.04     58.28 o 
  13   0  18      582.04      639.69    120.26 o 
  14   0  18      152.28      242.66     67.51 o 
  15   0  18        5.78      -45.72     49.78 o 
  16   0  18      388.98      400.92     88.48 o 
  17   0  18      424.77      428.26    172.56 o 
  18   0  18        0.00      -29.25     99.14 o 
   1   1  18     1053.36     1491.45    125.09 o 
   2   1  18     1129.46     1430.91    117.87 o 
   3   1  18      753.33      933.56     80.84 o 
   4   1  18      113.78       31.56     33.23 o 
   5   1  18      123.80      120.14     38.51 o 
   6   1  18     1278.47     1421.67    102.93 o 
   7   1  18     1190.43     1568.16    110.83 o 
   8   1  18        7.33      -21.40     31.64 o 
   9   1  18       15.80       -0.45     33.60 o 
  10   1  18      644.74      750.01     70.23 o 
  11   1  18      965.96     1225.89     97.07 o 
  12   1  18      295.80      319.50     51.28 o 
  13   1  18        4.53      -13.16     37.03 o 
  14   1  18       19.85      -38.12     38.12 o 
  15   1  18      228.88      207.55     50.88 o 
  16   1  18        1.04      -43.95     43.95 o 
  17   1  18      112.25      127.00     55.16 o 
  18   1  18      218.55      158.61     67.34 o 
   0   2  18      874.68     1317.46    136.20 o 
   1   2  18       14.83        6.99     30.72 o 
   2   2  18       78.17       69.36     34.10 o 
   3   2  18      683.26      758.08     71.29 o 
   4   2  18      756.80      883.66     95.36 o 
   5   2  18      253.79      229.24     43.11 o 
   6   2  18      200.63      191.73     43.24 o 
   7   2  18      436.43      596.80     59.60 o 
   8   2  18     1202.31     1542.01    112.98 o 
   9   2  18        0.68      -32.88     32.88 o 
  10   2  18      124.85       60.21     38.06 o 
  11   2  18       56.54       13.47     36.62 o 
  12   2  18      194.92      152.03     47.62 o 
  13   2  18      199.23      207.58     49.52 o 
  14   2  18       26.74       19.08     40.82 o 
  15   2  18        2.32      -42.98     42.98 o 
  16   2  18      143.18       50.36     51.44 o 
  17   2  18      142.78       61.40     52.89 o 
  18   2  18       71.66      -54.76     54.76 o 
   1   3  18       15.68      -28.61     28.61 o 
   2   3  18       48.27       -4.45     31.74 o 
   3   3  18      187.94      154.98     40.58 o 
   4   3  18       27.82      -32.04     32.04 o 
   5   3  18       13.21      -36.37     36.37 o 
   6   3  18     1391.32     1877.97    154.61 o 
   7   3  18      137.80      285.29     55.01 o 
   9   3  18      162.41      141.68     41.15 o 
  11   3  18      120.54       56.79     40.27 o 
  12   3  18       74.53       18.73     40.72 o 
  13   3  18       19.07      -11.10     42.05 o 
  14   3  18       30.67      -10.38     46.66 o 
  15   3  18        1.65      -45.82     45.82 o 
  16   3  18       55.22      -45.53     49.70 o 
  17   3  18       29.40      -45.07     50.50 o 
   0   4  18     3803.53     3673.33    325.67 o 
   1   4  18       44.62      -29.76     34.02 o 
   2   4  18       74.25       55.72     36.76 o 
   4   4  18      144.98       55.20     39.20 o 
   5   4  18       45.89        0.16     41.81 o 
   6   4  18       38.65      -38.50     38.50 o 
   8   4  18      403.06      549.93     73.05 o 
   9   4  18      221.05      173.35     73.36 o 
  10   4  18        2.53      -38.20     38.20 o 
  11   4  18       55.58       49.82     44.82 o 
  12   4  18       34.47      -19.32     47.32 o 
  13   4  18      449.07      558.77     76.73 o 
  14   4  18       15.10      -48.03     48.03 o 
  15   4  18      269.16      161.64     56.88 o 
  16   4  18        4.60      -47.19     47.19 o 
  17   4  18        4.63      -50.07     50.07 o 
   1   5  18      180.43      136.94     42.56 o 
   2   5  18       13.91      -33.59     33.59 o 
   3   5  18     1347.39     1597.72    126.15 o 
   4   5  18       95.32      -13.88     44.32 o 
   5   5  18       42.35      -28.19     42.96 o 
   6   5  18      306.54      323.95     61.54 o 
   7   5  18      414.61      579.01     74.67 o 
   8   5  18     2163.89     2198.37    172.54 o 
   9   5  18      660.58      738.53     87.44 o 
  10   5  18       37.44      -46.48     46.48 o 
  11   5  18       40.28        0.78     55.06 o 
  12   5  18      304.98      334.21     74.72 o 
  13   5  18        0.01      -52.93     52.93 o 
  14   5  18      180.27       96.40     66.02 o 
  15   5  18      497.56      420.46     98.76 o 
  16   5  18       14.82       67.71     65.38 o 
   0   6  18       19.40       -1.55     58.08 o 
   1   6  18      107.99      129.85     44.48 o 
   2   6  18       14.23      -12.80     46.24 o 
   3   6  18       11.67      -45.97     45.97 o 
   4   6  18       55.83       12.71     46.05 o 
   5   6  18      113.77      112.00     53.46 o 
   6   6  18       29.53       29.90     50.01 o 
   7   6  18       19.18      -46.60     46.60 o 
   8   6  18       25.79      -48.44     48.44 o 
   9   6  18       45.21        7.59     51.61 o 
  10   6  18      485.53      508.50     84.33 o 
  11   6  18        0.53      -61.41     61.41 o 
  12   6  18      201.15      137.89     76.97 o 
  13   6  18      194.52      100.71     81.02 o 
  14   6  18       44.97      -63.27     65.31 o 
   1   7  18        4.61       -8.36     47.10 o 
   2   7  18       12.22      -47.15     47.15 o 
   3   7  18       57.18       70.78     54.21 o 
   4   7  18      874.27      954.35    102.75 o 
   5   7  18      194.09      236.24     62.44 o 
   6   7  18      349.32      318.64     66.97 o 
   7   7  18      360.96      326.09     70.12 o 
   9   7  18       98.26       89.13     71.93 o 
  10   7  18       24.76      -44.55     65.73 o 
  11   7  18       45.70       14.79     74.06 o 
  12   7  18       39.66      -74.28     74.28 o 
  13   7  18       27.45      -12.93     74.04 o 
   0   8  18       53.70      -25.98     75.24 o 
   1   8  18       20.66       51.19     58.18 o 
   2   8  18      389.30      361.37     70.69 o 
   3   8  18        2.23      -50.47     50.47 o 
   4   8  18      183.50      189.23     61.38 o 
   5   8  18       22.38      -49.42     49.42 o 
   6   8  18        0.05      -48.92     48.92 o 
   7   8  18      232.51      190.61     66.85 o 
   8   8  18        0.11      -64.95     64.95 o 
   9   8  18        2.76       -4.45     99.08 o 
  10   8  18       31.97        9.80     74.93 o 
  11   8  18        0.02      -72.01     72.01 o 
   1   9  18      684.42      834.87    129.66 o 
   2   9  18       25.66       13.04     63.84 o 
   3   9  18      161.63      154.66     62.88 o 
   4   9  18       42.53      -55.21     55.21 o 
   5   9  18        0.16      -52.79     52.79 o 
   6   9  18        0.81      -53.38     53.38 o 
   7   9  18       29.76      -39.63     77.42 o 
   8   9  18       30.85      -25.29     78.97 o 
   0  10  18       30.61       71.17     94.77 o 
   1  10  18       11.44      -63.84     63.84 o 
   1   1  19      640.89      820.97     82.31 o 
   2   1  19      275.71      289.35     58.89 o 
   3   1  19        2.16        2.68     37.45 o 
   4   1  19      875.70      807.59     75.94 o 
   5   1  19     1884.57     1803.27    129.78 o 
   6   1  19      684.26      969.19     86.93 o 
   7   1  19      397.74      599.73     66.89 o 
   8   1  19      123.45      101.13     39.13 o 
   9   1  19      587.70      751.19     71.24 o 
  10   1  19      391.60      351.02     51.34 o 
  11   1  19      291.18      350.69     52.38 o 
  12   1  19     1610.31     2054.24    147.44 o 
  13   1  19      150.73       79.80     41.48 o 
  14   1  19      201.90      213.73     49.01 o 
  15   1  19      120.53        7.73     44.43 o 
  16   1  19      255.92      258.30     59.56 o 
  17   1  19      132.12       99.51     55.24 o 
   0   2  19       93.47       17.09     55.44 o 
   1   2  19      351.96      367.96     56.20 o 
   2   2  19      685.32      852.04     86.62 o 
   3   2  19      581.40      779.18     79.94 o 
   4   2  19       10.81      -37.80     37.80 o 
   5   2  19     2126.26     2047.47    160.48 o 
   8   2  19        1.67      -39.03     39.03 o 
   9   2  19       37.45      -38.55     38.55 o 
  10   2  19      142.06      140.12     42.77 o 
  11   2  19      400.75      538.96     62.69 o 
  12   2  19       10.30      -38.02     38.02 o 
  13   2  19      220.20      163.10     46.05 o 
  14   2  19      117.57      125.82     48.76 o 
  15   2  19        0.06      -42.64     42.64 o 
  16   2  19       60.81       24.38     51.78 o 
  17   2  19       23.26      -30.17     49.31 o 
   1   3  19      557.97      577.62     62.98 o 
   2   3  19     1640.72     1859.66    139.37 o 
   3   3  19     1557.62     1812.28    136.06 o 
   4   3  19       19.15      -15.46     40.10 o 
   5   3  19      167.59      147.01     48.01 o 
   6   3  19      895.96     1215.60    111.03 o 
   7   3  19      328.28      400.30     64.51 o 
   8   3  19       17.36      -41.31     41.31 o 
   9   3  19      341.20      290.11     54.46 o 
  10   3  19      430.34      568.16     70.06 o 
  11   3  19      539.61      585.47     66.58 o 
  12   3  19        1.16      -41.46     41.46 o 
  13   3  19      550.10      395.47     61.32 o 
  14   3  19      306.67      218.44     57.65 o 
  15   3  19       58.80       -4.98     50.14 o 
  16   3  19      130.71       67.33     54.33 o 
   0   4  19     1183.37     1445.56    155.36 o 
   1   4  19      591.99      835.95     75.37 o 
   2   4  19      144.40       40.55     37.73 o 
   3   4  19       53.77        1.59     37.99 o 
   4   4  19       33.48      -37.21     37.21 o 
   5   4  19       62.19      -24.57     40.89 o 
   6   4  19       22.19       -6.30     45.14 o 
   7   4  19       15.98      -14.97     44.95 o 
   8   4  19      544.01      631.28     78.97 o 
   9   4  19      166.66       87.48     53.50 o 
  10   4  19       12.46      -44.39     46.12 o 
  11   4  19       12.45      -32.22     50.51 o 
  12   4  19       18.02      -72.66     72.66 o 
  13   4  19      219.00      221.28     77.88 o 
  14   4  19       33.70      -31.45     54.19 o 
  15   4  19       18.87      -32.98     51.02 o 
  16   4  19       16.62      -51.28     51.28 o 
   1   5  19     1793.59     1822.98    125.37 o 
   2   5  19       35.28       20.11     39.48 o 
   3   5  19      151.07      170.96     46.86 o 
   4   5  19      182.70      171.84     53.41 o 
   5   5  19      281.17      245.34     65.38 o 
   6   5  19        7.58      -34.96     44.04 o 
   7   5  19       27.59        5.42     47.91 o 
   8   5  19        9.63       14.37     49.48 o 
   9   5  19      651.83      596.83     78.76 o 
  10   5  19      127.88      121.29     56.01 o 
  11   5  19       32.57       -7.87     56.49 o 
  12   5  19       88.04       28.64     67.37 o 
  13   5  19       20.54      -23.34     67.38 o 
  14   5  19        1.70      -63.90     63.90 o 
  15   5  19       85.68       -7.51     77.66 o 
   0   6  19     1260.76     1464.62    160.75 o 
   1   6  19        3.90      -40.54     40.54 o 
   2   6  19       30.03      -45.33     45.33 o 
   3   6  19      386.40      396.44     69.85 o 
   5   6  19      215.43      303.45     65.15 o 
   6   6  19      290.60      354.97     66.61 o 
   7   6  19      502.06      765.50    138.88 o 
   8   6  19        4.66      -45.47     45.47 o 
   9   6  19       15.72      -48.51     48.51 o 
  10   6  19        4.22      -61.04     61.04 o 
  11   6  19       21.90      -65.82     65.82 o 
  12   6  19      150.51       99.48     73.04 o 
  13   6  19      103.42      -41.25     71.90 o 
   2   7  19        1.56       36.44     52.58 o 
   3   7  19      449.64      451.95     72.75 o 
   4   7  19       58.19      -11.10     51.03 o 
   5   7  19       31.59      -49.99     49.99 o 
   6   7  19       42.46      -49.68     49.68 o 
   7   7  19      190.35      211.94     63.65 o 
   8   7  19        8.55      -49.98     49.98 o 
   9   7  19       15.07      -62.83     62.83 o 
  10   7  19       80.15      -27.48     70.91 o 
  11   7  19       15.27        2.03     71.91 o 
  12   7  19       78.21       17.06     78.34 o 
   0   8  19      131.57      143.33    108.10 o 
   1   8  19        0.04      -55.10     55.10 o 
   2   8  19       32.52       -5.23     53.12 o 
   3   8  19        0.01      -36.03     55.22 o 
   4   8  19       78.50       56.14     56.00 o 
   5   8  19      199.57      198.99     66.01 o 
   6   8  19       52.53      -34.82     54.42 o 
   7   8  19       58.52       -1.63     55.30 o 
   8   8  19       40.79       -9.30     92.15 o 
   9   8  19       25.62      -23.49     72.99 o 
   1   9  19      147.14       86.41     64.51 o 
   2   9  19        7.72      -54.58     62.02 o 
   3   9  19      331.68      273.85     77.96 o 
   4   9  19       41.97      -56.68     56.68 o 
   5   9  19       11.04      -58.73     58.73 o 
   6   9  19      173.32      107.41     66.57 o 
   0   0  20      988.68     1433.77    309.96 o 
   1   0  20     1962.75     2003.28    220.58 o 
   2   0  20       17.62      -41.60     54.89 o 
   3   0  20     1186.37     1422.12    179.82 o 
   4   0  20      507.98      479.21     97.36 o 
   5   0  20     5347.76     5125.61    518.87 o 
   7   0  20     1441.38     1718.78    208.31 o 
   8   0  20        6.73      -44.24     63.09 o 
   9   0  20       74.58       10.86     52.48 o 
  10   0  20     1478.85     2055.02    207.09 o 
  11   0  20        0.11      -51.89     51.89 o 
  12   0  20        9.52      -51.84     51.84 o 
  13   0  20      464.16      544.72     91.80 o 
  14   0  20      167.34       92.38     63.76 o 
  15   0  20      153.41      175.97     67.17 o 
  16   0  20        9.19      -58.64     58.64 o 
  17   0  20       11.01       35.08     80.81 o 
   1   1  20      133.43       97.31     50.29 o 
   2   1  20        0.57      -25.79     42.27 o 
   3   1  20       60.46       38.11     41.31 o 
   4   1  20      992.65     1370.74    121.47 o 
   5   1  20       55.38       17.86     45.79 o 
   6   1  20       16.21      -22.56     43.24 o 
   7   1  20      808.38     1079.81    116.90 o 
   8   1  20      255.33      255.58     50.91 o 
   9   1  20      309.38      448.37     62.78 o 
  10   1  20        0.03      -22.49     41.56 o 
  11   1  20      560.29      633.01     68.60 o 
  12   1  20        4.17      -20.47     39.64 o 
  13   1  20        1.19      -37.50     37.50 o 
  14   1  20      431.00      466.58     63.17 o 
  15   1  20        4.30      -44.34     44.34 o 
  16   1  20      319.49      261.37     63.30 o 
   0   2  20     1202.55     1274.56    163.52 o 
   1   2  20       74.24      -14.18     40.96 o 
   2   2  20      214.78      185.26     50.85 o 
   3   2  20      354.35      432.37     70.79 o 
   4   2  20       17.69        3.07     47.85 o 
   5   2  20      177.05      276.66     63.46 o 
   6   2  20      233.11      228.36     49.98 o 
   7   2  20      217.77      177.66     47.71 o 
   8   2  20        2.03      -37.96     37.96 o 
   9   2  20      281.32      328.65     58.35 o 
  10   2  20        9.48      -40.11     40.11 o 
  11   2  20       10.26      -29.19     42.06 o 
  12   2  20       46.85      -42.70     42.70 o 
  13   2  20      368.77      487.04     62.90 o 
  14   2  20      133.79       42.06     46.78 o 
  15   2  20       36.20       -6.95     50.49 o 
  16   2  20        2.56       -2.89     51.31 o 
   1   3  20      169.76      153.37     49.40 o 
   3   3  20     2008.01     2104.45    163.50 o 
   4   3  20       86.64       86.35     45.58 o 
   5   3  20      132.56      177.94     50.62 o 
   6   3  20      118.07      122.74     51.19 o 
   7   3  20     1269.33     1590.87    137.60 o 
   8   3  20       23.70      -39.51     39.51 o 
   9   3  20        8.84      -43.89     43.89 o 
  10   3  20        6.04      -42.12     42.12 o 
  11   3  20        9.42      -52.95     52.95 o 
  12   3  20       37.52      -25.95     44.58 o 
  13   3  20      151.82       99.06     56.68 o 
  14   3  20      192.68      123.42     61.85 o 
  15   3  20      393.19      404.39     81.37 o 
  16   3  20      116.39       15.24     54.90 o 
   0   4  20      113.03       56.61     66.31 o 
   1   4  20       20.89      -41.02     41.02 o 
   2   4  20      286.53      135.09     44.61 o 
   3   4  20       81.77       70.51     43.11 o 
   4   4  20      166.08      136.49     45.88 o 
   5   4  20      427.44      499.06     72.76 o 
   6   4  20       57.75       -6.49     42.81 o 
   7   4  20      972.11     1203.22    115.27 o 
   8   4  20      136.12      145.23     58.08 o 
   9   4  20      269.11      156.99     56.54 o 
  10   4  20       89.93       40.25     50.70 o 
  11   4  20       16.28      -47.52     47.52 o 
  12   4  20       10.88      -30.52     52.94 o 
  13   4  20      123.01      -47.14     87.21 o 
  14   4  20        2.30      -60.57     60.57 o 
  15   4  20       77.55      -56.67     56.67 o 
   1   5  20      271.56      282.63     54.52 o 
   2   5  20       29.62      -40.74     40.74 o 
   3   5  20      145.56      112.76     52.75 o 
   4   5  20       95.54      -10.02     47.67 o 
   5   5  20       16.72      -20.88     46.56 o 
   6   5  20        8.09      -44.16     44.16 o 
   7   5  20      332.66      285.21     63.44 o 
   8   5  20      107.83      107.94     56.31 o 
   9   5  20        0.75      -46.20     46.20 o 
  10   5  20      118.40       12.85     56.59 o 
  11   5  20       72.02      -43.35     77.13 o 
  12   5  20        0.04      -64.32     64.32 o 
  13   5  20        5.60      -62.42     62.42 o 
  14   5  20        1.82      -70.89     70.89 o 
   0   6  20      707.86      941.53    143.91 o 
   1   6  20      496.58      417.07     68.88 o 
   2   6  20       37.47      -10.14     48.79 o 
   3   6  20       31.86       -3.13     51.16 o 
   4   6  20      169.63       87.32     53.62 o 
   5   6  20        9.62      -47.10     47.10 o 
   6   6  20      288.05      171.87     68.87 o 
   7   6  20       29.21      -43.07     49.77 o 
   8   6  20      316.37      361.17     70.22 o 
   9   6  20       17.11      -50.97     50.97 o 
  10   6  20       48.58       37.62     71.41 o 
  11   6  20        2.33      -62.53     62.53 o 
  12   6  20       43.37       19.19    100.14 o 
   1   7  20      298.19      364.24     79.49 o 
   2   7  20       59.08      -10.58     50.05 o 
   3   7  20        0.10      -51.69     51.69 o 
   4   7  20        3.19      -49.88     49.88 o 
   5   7  20       19.96      -51.93     51.93 o 
   6   7  20        2.11       -4.21     54.14 o 
   7   7  20      622.54      586.42     84.42 o 
   8   7  20        2.74      -54.46     54.46 o 
   9   7  20        4.00      -63.12     63.12 o 
  10   7  20        1.71      -67.25     67.25 o 
   0   8  20        0.07        0.57     78.92 o 
   1   8  20       25.72      -53.46     53.46 o 
   2   8  20       27.78       22.87     58.12 o 
   3   8  20       54.71       -6.11     57.06 o 
   4   8  20      109.45       53.34     58.72 o 
   5   8  20        0.04      -51.10     51.10 o 
   6   8  20        9.85       -1.82     57.66 o 
   7   8  20        0.09      -55.94     55.94 o 
   8   8  20        6.95      -66.97     66.97 o 
   1   9  20        0.05      -57.62     58.62 o 
   2   9  20        0.19      -59.96     59.96 o 
   3   9  20      138.10      158.71     83.45 o 
   1   1  21      196.63       81.82     52.08 o 
   2   1  21        0.34      -47.07     47.07 o 
   3   1  21      858.94      995.70    110.65 o 
   4   1  21     1077.84     1377.62    125.48 o 
   5   1  21       37.71      -22.82     46.40 o 
   6   1  21      378.85      269.95     58.46 o 
   7   1  21       36.77       23.39     47.48 o 
   8   1  21        0.46      -43.11     43.11 o 
   9   1  21       76.38       33.24     50.14 o 
  10   1  21     1112.56     1522.28    139.72 o 
  11   1  21      177.84      172.47     51.71 o 
  12   1  21      176.44      179.61     53.39 o 
  13   1  21       73.37       65.50     49.04 o 
  14   1  21       38.18       20.44     47.43 o 
  15   1  21       19.72      -37.86     44.75 o 
  16   1  21       49.30       57.64     52.00 o 
   0   2  21      587.56      666.50    114.12 o 
   1   2  21      774.10      714.68     83.67 o 
   2   2  21     2115.11     2094.53    161.47 o 
   3   2  21      235.38      186.49     57.10 o 
   4   2  21       12.41      -47.36     47.36 o 
   5   2  21      542.75      554.59    119.64 o 
   6   2  21      393.86      438.93     77.58 o 
   7   2  21      900.51     1295.31    123.00 o 
   8   2  21       23.04      -44.46     44.46 o 
   9   2  21      319.25      342.37     59.26 o 
  10   2  21        3.96      -25.92     42.23 o 
  11   2  21        2.68      -40.06     40.06 o 
  12   2  21        0.60       -0.85     45.10 o 
  13   2  21       32.84      -14.23     47.76 o 
  14   2  21        6.84      -51.85     51.85 o 
  15   2  21       96.73       61.05     62.38 o 
   1   3  21      249.48      181.24     62.67 o 
   2   3  21      295.37      356.96     62.85 o 
   3   3  21       78.54      112.70     52.65 o 
   4   3  21       22.28      -46.05     46.05 o 
   5   3  21      511.54      630.46     89.05 o 
   6   3  21      135.06       81.49     58.20 o 
   7   3  21       64.00      -42.96     42.96 o 
   8   3  21      823.48      995.50    104.60 o 
   9   3  21       26.98      -12.69     49.05 o 
  10   3  21        2.79      -42.37     42.37 o 
  11   3  21       55.25       35.63     48.37 o 
  12   3  21       69.21        8.82     49.12 o 
  13   3  21       22.08       -8.42     55.89 o 
  14   3  21       78.53      -15.09     57.25 o 
  15   3  21        0.00      -58.59     58.59 o 
   0   4  21      128.01       69.66     70.72 o 
   1   4  21      299.19      349.85     63.67 o 
   2   4  21      637.54      669.85     92.11 o 
   3   4  21        4.70      -44.99     44.99 o 
   4   4  21       53.71        5.70     52.83 o 
   5   4  21       23.19      -46.19     46.19 o 
   6   4  21       72.20       51.72     48.30 o 
   7   4  21       12.83      -16.85     48.45 o 
   8   4  21        0.16      -55.54     55.54 o 
  10   4  21       91.27        7.85     49.70 o 
  11   4  21       64.72       50.39     52.75 o 
  12   4  21       12.61      -11.89     65.14 o 
  13   4  21      269.17      201.97     80.45 o 
  14   4  21        0.24      -19.99     71.99 o 
   1   5  21       16.22      -46.39     46.39 o 
   2   5  21      103.49       37.12     50.02 o 
   3   5  21      391.89      332.43     64.75 o 
   4   5  21       27.49       34.08     49.95 o 
   5   5  21      186.83      154.06     56.10 o 
   6   5  21      222.05      130.76     55.22 o 
   7   5  21       15.80      -47.58     47.58 o 
   8   5  21       41.31      -47.39     47.39 o 
   9   5  21        8.92      -60.96     60.96 o 
  10   5  21      118.32       34.64     54.78 o 
  11   5  21       76.70       75.70     72.14 o 
  12   5  21       68.47      -36.75     70.22 o 
  13   5  21       15.76      -66.21     66.21 o 
   0   6  21      437.35      540.56    110.11 o 
   1   6  21      321.35      244.83     65.24 o 
   2   6  21      248.73      207.06     62.11 o 
   3   6  21      212.19      166.36     60.28 o 
   4   6  21        6.80      -18.60     50.35 o 
   5   6  21       16.34       43.15     54.33 o 
   6   6  21       30.51      -10.49     50.94 o 
   7   6  21        2.41      -49.41     49.41 o 
   8   6  21       35.78      -50.33     50.33 o 
  10   6  21        2.77      -64.48     64.48 o 
  11   6  21       93.39       19.83     72.37 o 
   1   7  21      130.34      137.45     66.32 o 
   2   7  21      327.98      342.29     71.16 o 
   3   7  21       15.89      -51.90     51.90 o 
   4   7  21       71.67       42.46     54.68 o 
   5   7  21        7.49      -23.06     54.66 o 
   6   7  21       44.79       -5.10     57.46 o 
   7   7  21      312.09      401.35     77.60 o 
   8   7  21      151.33      122.86     70.88 o 
   9   7  21       45.42       41.83     73.20 o 
   0   8  21      242.83       44.34     85.65 o 
   1   8  21       47.07      -54.59     54.59 o 
   2   8  21       44.23       70.07     64.01 o 
   3   8  21      144.02      119.19     62.54 o 
   4   8  21       61.76      -25.03     57.04 o 
   5   8  21      119.65       75.49     64.26 o 
   6   8  21       64.95      -10.91     58.93 o 
   0   0  22       73.18      200.79    142.75 o 
   1   0  22      883.26     1278.85    208.76 o 
   2   0  22     1676.87     2036.94    243.09 o 
   3   0  22      973.83     1139.47    157.07 o 
   4   0  22      671.42      650.01    118.90 o 
   6   0  22      441.43      390.19     96.89 o 
   7   0  22        2.99      -64.83     64.83 o 
   8   0  22      561.29      357.07     96.09 o 
   9   0  22      112.04       30.04     71.05 o 
  10   0  22       88.57      106.98     79.27 o 
  11   0  22       73.13       -8.31     77.02 o 
  12   0  22      720.36      828.84    140.94 o 
  13   0  22      170.40      105.97     86.21 o 
  14   0  22        3.66       -9.68     78.87 o 
  15   0  22       13.19      -46.50     84.17 o 
   1   1  22      715.47      840.15    100.35 o 
   2   1  22      139.41      193.04     61.04 o 
   3   1  22      352.43      494.35    118.44 o 
   4   1  22     1340.56     1589.73    155.03 o 
   5   1  22      345.27      390.43     69.15 o 
   6   1  22      628.61      790.14    109.69 o 
   7   1  22       99.79       74.54     51.28 o 
   8   1  22       55.36       -2.61     48.90 o 
   9   1  22      134.78       75.39     54.83 o 
  10   1  22       41.93      -48.44     48.44 o 
  11   1  22      327.26      178.14     61.98 o 
  12   1  22       32.04      -48.41     48.41 o 
  13   1  22        1.61      -14.89     55.42 o 
  14   1  22       43.02        0.27     57.06 o 
   0   2  22      178.25      224.37     77.14 o 
   1   2  22      450.01      594.00     79.63 o 
   2   2  22       76.47      119.61     58.48 o 
   3   2  22        3.51      -42.33     49.77 o 
   4   2  22       87.69       87.57     55.00 o 
   5   2  22        6.14       20.56     57.03 o 
   6   2  22      158.73      181.37     61.83 o 
   7   2  22       22.49      -45.41     45.41 o 
   8   2  22        1.24      -44.09     44.09 o 
   9   2  22      249.28      249.40     62.39 o 
  10   2  22       78.89       12.41     55.19 o 
  11   2  22        0.47      -51.06     51.06 o 
  12   2  22      160.83      135.21     52.74 o 
  13   2  22       14.54      -47.63     47.63 o 
   1   3  22      134.42      134.55     55.26 o 
   2   3  22     2483.05     2248.65    172.24 o 
   3   3  22      426.19      639.47     89.27 o 
   4   3  22       71.41       -5.50     53.09 o 
   5   3  22       16.75      -22.80     53.91 o 
   7   3  22        9.83      -51.97     51.97 o 
   8   3  22        0.62      -51.54     51.54 o 
   9   3  22       31.42      -56.12     56.12 o 
  10   3  22        0.03      -57.70     57.70 o 
  11   3  22       32.36      -46.90     46.90 o 
  12   3  22      290.92      350.04     68.42 o 
  13   3  22      324.49      376.89     83.26 o 
  14   3  22       42.71      -59.80     59.80 o 
   0   4  22       84.09      178.78     78.36 o 
   1   4  22       90.18       25.46     51.46 o 
   2   4  22     1143.30     1715.96    151.17 o 
   3   4  22      485.93      564.13     78.32 o 
   4   4  22       47.95        7.25     53.50 o 
   5   4  22      155.12      172.55     65.45 o 
   6   4  22      236.96      244.18     68.65 o 
   7   4  22       35.77      -51.82     51.82 o 
   8   4  22        4.18      -52.27     53.16 o 
   9   4  22       99.04      -24.14     51.91 o 
  10   4  22      226.27      179.38     61.26 o 
  11   4  22      385.30      635.40     87.72 o 
  12   4  22      606.14      678.61    109.82 o 
  13   4  22       45.42       72.55     73.00 o 
   1   5  22       14.76      -17.19     49.69 o 
   2   5  22      700.10      826.22    110.26 o 
   3   5  22      233.09      173.87     70.65 o 
   4   5  22      213.53      188.71     66.52 o 
   5   5  22       24.54       20.93     57.29 o 
   6   5  22      207.91      258.42     79.45 o 
   7   5  22      109.84       61.32     55.93 o 
   8   5  22       14.89      -51.16     51.16 o 
   9   5  22        3.04      -22.83     52.26 o 
  10   5  22        3.19      -46.75     53.27 o 
  11   5  22       27.59      -63.41     63.41 o 
   0   6  22     1013.90     1032.66    185.65 o 
   1   6  22       91.99       81.28     62.41 o 
   2   6  22        4.33      -54.62     54.62 o 
   3   6  22        0.04      -55.38     55.38 o 
   4   6  22       47.95      -29.50     58.13 o 
   5   6  22        1.30      -49.73     51.71 o 
   6   6  22        0.18      -51.96     51.96 o 
   7   6  22       37.06      -24.28     56.01 o 
   8   6  22       43.37      -55.20     55.20 o 
   9   6  22       40.86      -42.68     56.97 o 
  10   6  22        2.02      -67.88     67.88 o 
   1   7  22       35.56      -50.76     66.14 o 
   2   7  22        0.11      -41.87     62.32 o 
   3   7  22       64.90        8.09     55.15 o 
   4   7  22       11.66      -44.44     57.85 o 
   5   7  22        0.29      -16.55     56.34 o 
   6   7  22       31.55       61.74     60.38 o 
   7   7  22       61.03       17.08     73.15 o 
   0   8  22        5.46      -96.69    129.41 o 
   1   8  22       24.61      -68.43     68.43 o 
   2   8  22       37.29       -0.94     67.66 o 
   1   1  23      694.30      919.84    110.55 o 
   2   1  23       54.37      -39.79     52.91 o 
   3   1  23      425.03      437.98     77.47 o 
   4   1  23      227.08      255.36     69.15 o 
   5   1  23       54.61       -6.81     48.89 o 
   6   1  23      154.32      165.74     57.01 o 
   7   1  23       88.00       22.69     51.68 o 
   8   1  23       53.17      -18.16     49.36 o 
   9   1  23        8.00      -38.21     50.67 o 
  10   1  23       14.16      -51.64     51.64 o 
  11   1  23       22.06      -57.75     62.04 o 
  12   1  23        0.57       30.83     59.47 o 
  13   1  23      117.64       71.18     61.19 o 
   0   2  23     1655.90     2007.58    241.98 o 
   1   2  23     1610.80     2027.31    173.41 o 
   2   2  23      233.63      264.12     67.77 o 
   3   2  23       24.26       58.39     57.27 o 
   4   2  23      254.22      309.38     71.46 o 
   5   2  23      656.67      608.53    113.77 o 
   6   2  23       33.67      -53.15     53.15 o 
   7   2  23       12.81      -53.77     53.77 o 
   8   2  23       93.53       74.34     53.95 o 
   9   2  23       13.27      -22.52     51.68 o 
  10   2  23      805.65      651.51     88.18 o 
  11   2  23        0.16      -40.84     53.78 o 
  12   2  23      645.09      919.81    115.01 o 
  13   2  23       51.43      -13.64     59.14 o 
   1   3  23       25.81      -20.68     61.13 o 
   2   3  23       87.09       77.26     53.71 o 
   3   3  23        0.64      -51.22     51.22 o 
   4   3  23       58.21        9.40     66.67 o 
   5   3  23      172.08      178.75     65.65 o 
   6   3  23      244.11      106.71     59.50 o 
   7   3  23       11.39      -23.68     60.28 o 
   8   3  23      127.29      101.40     62.03 o 
   9   3  23        5.76      -56.26     81.31 o 
  10   3  23        0.29      -57.00     57.00 o 
  11   3  23        3.84      -31.29     64.27 o 
  12   3  23        0.40      -64.81     65.24 o 
   0   4  23      209.35       96.21     78.26 o 
   1   4  23      269.03      335.15     67.26 o 
   2   4  23       88.04      102.01     54.96 o 
   3   4  23       44.85      -23.61     53.47 o 
   4   4  23       99.99      135.89     62.28 o 
   5   4  23        9.29      -53.78     53.78 o 
   6   4  23        9.17      -52.00     52.00 o 
   7   4  23       17.61      -38.14     59.59 o 
   8   4  23       13.77      -48.53     56.37 o 
   9   4  23       10.14      -56.82     56.82 o 
  10   4  23       28.76      -58.81     58.81 o 
  11   4  23        3.60      -11.01     66.59 o 
   1   5  23      129.77      159.80     59.19 o 
   2   5  23        4.25      -56.60     70.26 o 
   3   5  23      117.65       57.15     59.96 o 
   4   5  23      226.70      170.32     66.58 o 
   5   5  23        0.38        2.30     58.81 o 
   6   5  23        0.11      -55.95     55.95 o 
   7   5  23        1.72      -56.90     56.90 o 
   8   5  23        0.95      -53.81     61.41 o 
   9   5  23       46.70       39.28     66.91 o 
  10   5  23       33.27       -0.56     66.43 o 
   0   6  23       83.16      238.09    122.88 o 
   1   6  23       22.90       12.99     60.51 o 
   2   6  23        2.14      -25.35     58.87 o 
   3   6  23       68.68      -55.75     55.75 o 
   4   6  23        2.35      -61.12     61.12 o 
   5   6  23       32.10      -57.20     57.20 o 
   6   6  23        3.00      -56.04     56.04 o 
   7   6  23       20.70       21.97     65.17 o 
   8   6  23       20.92      -59.21     59.21 o 
   1   7  23        9.73      -65.99     66.57 o 
   2   7  23        6.67      -66.00     66.00 o 
   4   7  23      198.24      324.01     82.79 o 
   0   0  24     4994.88     4483.71    796.23 o 
   1   0  24       86.77      106.83     96.39 o 
   2   0  24       82.69      155.67    104.91 o 
   3   0  24      116.39      105.92     83.32 o 
   4   0  24      744.15      821.55    133.98 o 
   5   0  24        8.41      -65.11     65.11 o 
   6   0  24      164.80      181.36     87.21 o 
   7   0  24        2.15      -66.74     66.74 o 
   8   0  24       51.30      126.38     84.39 o 
   9   0  24       85.39       97.40     93.28 o 
  10   0  24      991.41     1366.85    191.50 o 
  11   0  24       31.85      100.24     86.09 o 
  12   0  24      217.21      171.75    133.51 o 
   1   1  24      710.49      798.57    104.62 o 
   2   1  24        0.89       33.93     57.97 o 
   3   1  24        0.37      -48.04     48.04 o 
   4   1  24       12.48      -28.94     53.21 o 
   5   1  24       77.94       78.20     58.72 o 
   6   1  24        2.36      -48.76     48.76 o 
   7   1  24       11.82      -49.68     49.68 o 
   8   1  24        6.60      -26.55     53.68 o 
   9   1  24        3.62      -51.57     51.57 o 
  10   1  24       99.16       79.69     59.73 o 
  11   1  24       13.27      -51.79     56.73 o 
  12   1  24        7.47      -54.13     54.13 o 
   0   2  24       98.18      259.20     90.20 o 
   1   2  24       94.04       89.72     61.46 o 
   2   2  24       19.14       14.32     55.48 o 
   3   2  24      106.12      113.64     61.29 o 
   4   2  24      300.19      251.28     68.59 o 
   5   2  24      122.46       38.12     57.93 o 
   6   2  24        0.60      -51.97     51.97 o 
   7   2  24       11.34      -53.67     53.67 o 
   8   2  24        0.02       -1.10     60.13 o 
   9   2  24      154.14       48.27     63.17 o 
  10   2  24        2.54      -52.38     52.38 o 
  11   2  24       51.68       91.38     73.37 o 
  12   2  24        1.48      -36.41     58.44 o 
   1   3  24      448.16      429.16     73.94 o 
   2   3  24      116.46       75.48     54.67 o 
   3   3  24       18.17      -24.95     56.86 o 
   4   3  24      160.90       61.58     58.75 o 
   5   3  24        0.25      -51.97     51.97 o 
   6   3  24       65.14      -12.70     57.01 o 
   7   3  24       12.88      -61.73     61.73 o 
   8   3  24      124.49      160.30     69.68 o 
   9   3  24       15.32      -55.93     55.93 o 
  10   3  24      105.54       24.31     63.70 o 
  11   3  24        7.69       -2.64     64.61 o 
   0   4  24      111.52       67.81     81.31 o 
   1   4  24       17.37      -12.09     52.71 o 
   2   4  24       67.28      -24.71     51.89 o 
   3   4  24       86.08      105.87     63.05 o 
   4   4  24       12.09      -54.48     54.48 o 
   5   4  24       33.13       -1.93     59.56 o 
   6   4  24       28.82      -19.52     57.46 o 
   7   4  24       44.45      -33.41     60.92 o 
   8   4  24       42.68      -28.29     61.37 o 
   9   4  24       34.06      -32.87     65.94 o 
  10   4  24      128.36       36.85     69.41 o 
   1   5  24      166.89      103.24     64.09 o 
   2   5  24      133.05      145.92     66.89 o 
   3   5  24       85.51      133.11     68.37 o 
   4   5  24       38.96      -60.14     60.14 o 
   5   5  24      263.37      344.45     79.49 o 
   6   5  24      221.67      229.79     80.68 o 
   7   5  24        2.63      -59.42     59.42 o 
   8   5  24       98.64       25.66     68.27 o 
   0   6  24       27.97       58.71    106.89 o 
   1   6  24       22.26       13.89     70.74 o 
   2   6  24        8.99      -59.93     59.93 o 
   3   6  24        0.01      -58.87     58.87 o 
   4   6  24        6.73      -68.92     68.92 o 
   5   6  24        3.33      -60.55     60.55 o 
   1   1  25      387.01      389.00     90.57 o 
   2   1  25      125.65      133.51     63.26 o 
   3   1  25        2.62      -26.69     56.37 o 
   4   1  25      300.96      271.17     74.59 o 
   5   1  25      257.01      288.19     74.34 o 
   6   1  25       48.26       10.97     53.52 o 
   7   1  25        0.94      -36.01     53.62 o 
   8   1  25      173.16       48.36     56.63 o 
   9   1  25       67.57       -9.33     57.29 o 
  10   1  25       75.93      -33.31     63.68 o 
   0   2  25       28.21      -69.52     70.47 o 
   1   2  25       15.10       18.63     56.85 o 
   2   2  25       90.98       84.81     63.40 o 
   3   2  25       40.86       38.73     60.40 o 
   4   2  25        0.02      -50.98     50.98 o 
   5   2  25        5.14      -40.34     56.53 o 
   6   2  25        6.77      -51.80     51.80 o 
   7   2  25      193.75      116.72     64.75 o 
   8   2  25       88.69       78.83     64.44 o 
   9   2  25       13.06      -60.10     60.10 o 
  10   2  25       16.05      -50.72     50.72 o 
   1   3  25       23.32      -56.03     56.03 o 
   2   3  25      250.78      218.87     71.57 o 
   3   3  25      369.96      382.13     79.13 o 
   4   3  25        4.55      -32.31     55.32 o 
   5   3  25       24.96      -11.46     61.54 o 
   6   3  25        6.94      -56.29     56.29 o 
   7   3  25        2.93      -59.52     59.52 o 
   8   3  25        7.33      -59.89     59.89 o 
   9   3  25        1.08       11.95     65.72 o 
   0   4  25       30.62      -47.02     71.44 o 
   1   4  25       36.57      -70.81     70.81 o 
   2   4  25        0.55      -52.88     52.88 o 
   3   4  25       18.67      -31.49     59.40 o 
   4   4  25       18.82      -48.77     62.16 o 
   5   4  25      190.43      276.45     99.26 o 
   6   4  25       31.85       -3.66     62.43 o 
   7   4  25       37.60      -60.40     60.40 o 
   8   4  25       20.84        5.51     65.15 o 
   1   5  25        9.55      -27.45     59.11 o 
   2   5  25        2.14      -59.06     59.06 o 
   3   5  25      455.85      445.62     89.74 o 
   4   5  25        0.39      -60.46     60.46 o 
   5   5  25       24.17      -51.95     60.62 o 
   0   0  26      412.94      581.67    208.00 o 
   1   0  26      351.84      217.80    115.24 o 
   2   0  26        5.02        0.12     94.61 o 
   3   0  26      215.84      126.15    103.43 o 
   4   0  26      222.85      483.10    273.26 o 
   5   0  26       25.02      -52.61     74.25 o 
   6   0  26      267.09      262.68     99.00 o 
   7   0  26       47.29      -76.79     76.79 o 
   8   0  26      134.68       16.05     84.63 o 
   9   0  26        0.49      -80.03     80.03 o 
   1   1  26      647.70      573.88    101.82 o 
   2   1  26       73.26       34.96     66.00 o 
   3   1  26        0.26      -27.35     59.35 o 
   4   1  26       72.88      -30.31     60.56 o 
   5   1  26       21.63      -16.45     57.85 o 
   6   1  26       13.07      -54.98     54.98 o 
   7   1  26       11.01      -45.95     56.63 o 
   8   1  26        4.09      -51.50     58.06 o 
   0   2  26       79.06      -45.33     90.34 o 
   1   2  26      116.93      136.87     66.07 o 
   2   2  26       17.36      -37.51     58.70 o 
   3   2  26        0.29      -54.44     54.44 o 
   4   2  26       58.38      -48.11     58.93 o 
   5   2  26        4.27      -52.45     52.45 o 
   6   2  26       17.72      -10.67     62.72 o 
   7   2  26       10.33      -49.84     63.11 o 
   8   2  26       17.33      -33.92     62.87 o 
   1   3  26       59.80       33.49     57.80 o 
   2   3  26       39.57       10.67     61.31 o 
   3   3  26        2.39      -48.32     59.05 o 
   4   3  26        8.79      -56.04     56.04 o 
   5   3  26        7.01       -3.25     61.57 o 
   6   3  26       48.30       -8.58     62.90 o 
   7   3  26        8.59      -93.40     95.93 o 
   0   4  26       75.60      105.66     89.73 o 
   1   4  26      467.09      496.28     82.04 o 
   2   4  26        1.59      -28.34     60.34 o 
   3   4  26        0.34      -36.73     62.93 o 
   4   4  26       59.88      -24.29     61.17 o 
   5   4  26       69.43       95.14     69.15 o 
   1   1  27        9.57      -45.95     65.58 o 
   2   1  27        4.31      -59.33     59.33 o 
   3   1  27      115.59       75.15     68.80 o 
   4   1  27       69.62      -57.29     61.31 o 
   5   1  27        7.80        1.64     63.38 o 
   6   1  27       54.28       77.66     69.95 o 
   0   2  27      546.78      601.82    153.28 o 
   1   2  27        5.41      -55.75     66.93 o 
   2   2  27       34.64      -12.32     62.24 o 
   3   2  27        2.19      -31.81     61.38 o 
   4   2  27       59.95       55.61     66.70 o 
   5   2  27       67.50       15.22     65.60 o 
   1   3  27       14.04      -60.90     60.90 o 
   2   3  27        5.17      -21.23     61.67 o 
   3   3  27        4.01      -59.12     59.12 o 
   0   0  28        4.88     -118.27    128.94 o 
   1   0  28       76.75      -34.48    112.47 o 
                                                 
